# Supplementary material for: Chronic kidney disease in cancer patients, the analysis of a large oncology database from Eastern Europe
Source: PLoS One. 2022 Jun 9;17(6):e0265930. doi: 10.1371/journal.pone.0265930 (PMC9183451; doi:10.1371/journal.pone.0265930)
Supplement: S1 Table — (XLSX) [file pone.0265930.s001.xlsx]

## Sheet: baza de date de trimis
Gender	Age	Type of cancer	Creatinine1	Creatinine2	Days between tests	eGFR1	eGFR2	CKD yes/no
M	63	Renal cancer	1.58	1.42	224	45.8696	52.1896	0
M	66	Renal cancer	1.05	1.18	310	73.609	63.921	0
F	66	Renal cancer	0.45	0.49	282	104.747	101.853	0
M	62	Renal cancer	0.92	1.08	270	88.8244	73.1716	0
M	68	Renal cancer	1.02	1.04	271	75.1709	73.4267	0
M	29	Renal cancer	1.19	1.09	239	82.0522	91.2384	0
M	42	Renal cancer	0.89	1.11	295	105.459	81.465	0
F	69	Renal cancer	0.72	0.9	114	85.7174	65.4493	0
F	66	Renal cancer	0.74	0.77	218	84.6906	80.7178	0
F	53	Renal cancer	0.62	0.7	260	103.279	99.2368	0
M	70	Renal cancer	1.3	1.03	192	55.2826	73.253	0
M	64	Renal cancer	1.69	1.17	168	56.8062	50.4143	1
M	67	Renal cancer	0.79	0.71	118	92.9154	97.0835	0
M	45	Renal cancer	1	1.02	120	90.4929	88.3521	0
M	63	Renal cancer	1.47	1.93	94	27.2311	35.2622	1
M	59	Renal cancer	0.71	1.19	94	102.695	66.4611	0
F	59	Renal cancer	1.07	1.4	96	25.7851	37.3003	1
M	70	Renal cancer	1.47	3.39	97	6.99996	11.6054	1
M	68	Renal cancer	1.6	1.12	99	53.1856	52.0395	1
M	72	Renal cancer	1.24	1.57	102	39.5362	48.2128	1
M	64	Renal cancer	1.97	1.78	106	58.6329	28.4955	1
F	64	Renal cancer	4.22	2.62	107	30.5593	24.1976	1
M	72	Renal cancer	1.48	1.38	109	53.1796	53.6459	1
F	61	Renal cancer	1.06	1.21	118	50.2435	45.7611	1
F	85	Renal cancer	1.19	8.04	119	4.79004	4.6034	1
M	59	Renal cancer	1.38	1.39	122	48.695	37.1001	1
F	62	Renal cancer	1.1	2.07	123	58	35.9999	1
M	56	Renal cancer	1.3	1.25	126	60.9956	63.9576	0
M	72	Renal cancer	1.29	1.79	133	44	36.2571	1
F	61	Renal cancer	1.04	2.06	144	18.6805	26.7227	1
F	67	Renal cancer	0.92	0.86	154	64.6348	70.1257	0
F	56	Renal cancer	0.6	0.64	163	102.222	100.075	0
F	70	Renal cancer	0.97	1.31	166	54.6541	55.1589	1
F	61	Renal cancer	0.84	0.94	170	75.2552	65.6869	0
F	69	Renal cancer	0.92	0.96	171	63.733	60.5366	0
M	60	Renal cancer	1.03	1.05	173	78.5838	76.7777	0
F	81	Renal cancer	1.51	1.31	195	39.5333	46.1918	1
M	72	Renal cancer	0.84	1.13	198	87.4742	64.5762	0
M	68	Renal cancer	1.39	1.64	202	39	32.5867	1
M	84	Renal cancer	1.4	1.07	202	55	51.6245	1
F	70	Renal cancer	1.35	0.98	205	59	59.8816	1
F	72	Renal cancer	1.54	1.26	205	50.2878	47.4073	1
F	44	Renal cancer	1.13	2.05	214	11.8218	24.5344	1
M	70	Renal cancer	0.71	0.69	221	95.0589	96.1819	0
F	64	Renal cancer	0.83	0.61	224	74.7606	96.1121	0
M	52	Renal cancer	1.66	1.3	227	53.3512	44.0739	1
M	45	Renal cancer	1.33	1.18	232	64.1029	74.0814	0
F	84	Renal cancer	0.91	1.22	237	32.1804	41.6453	1
M	77	Renal cancer	1.3	1.49	250	59	55.8769	1
M	68	Renal cancer	1.54	4.99	260	16.4403	12.1662	1
F	49	Renal cancer	1.38	0.96	273	44.9247	69.668	0
M	84	Renal cancer	0.85	0.83	287	80.0126	80.7995	0
M	75	Renal cancer	1.77	1.67	294	45	41.4174	1
F	56	Renal cancer	0.73	0.99	296	92.3606	63.903	0
M	58	Renal cancer	1.04	1.13	296	78.7701	71.2497	0
M	76	Renal cancer	2.18	2.02	297	38	31.3272	1
M	64	Renal cancer	2.19	1.71	303	43	40.8184	1
F	62	Renal cancer	0.68	0.8	307	94.0498	79.269	0
F	61	Renal cancer	1.13	1.15	320	51	50.7581	1
F	61	Renal cancer	1.21	1.76	321	34	27.3088	1
F	68	Renal cancer	1.04	1.34	322	46.6013	52.5502	1
M	51	Renal cancer	1.64	1.18	336	47.705	71.0239	0
M	85	Renal cancer	1.17	1.32	344	42.7531	41.1918	1
M	56	Renal cancer	2.07	1.34	346	59	54.8124	1
M	70	Renal cancer	1.18	1.05	349	62.1499	71.5695	0
M	50	Renal cancer	0.76	0.8	353	106.38	104.161	0
F	52	Renal cancer	1.65	1.18	365	41.7288	42.1567	1
M	68	Renal cancer	0.7	0.65	365	96.9675	99.9665	0
M	68	Renal cancer	0.79	0.96	365	92.265	80.8875	0
M	62	Renal cancer	0.76	1.01	373	97.7804	79.3464	0
F	74	Renal cancer	0.82	0.71	376	70.7179	84.1703	0
M	52	Renal cancer	1.36	1.24	377	59.4033	66.4221	0
F	71	Renal cancer	1.17	1.53	378	44.9079	36.1949	1
M	62	Renal cancer	1.03	1.01	379	77.4875	79.3464	0
M	55	Renal cancer	1.37	1.25	380	53.8848	49.2302	1
F	74	Renal cancer	0.96	0.8	382	58.4473	72.8609	0
M	75	Renal cancer	1.19	1.07	383	57	53.0957	1
F	60	Renal cancer	0.36	0.68	386	117.579	95.3804	0
M	44	Renal cancer	1.09	0.79	388	82.1139	109.208	0
M	65	Renal cancer	0.95	0.82	388	83.6627	92.7975	0
F	49	Urinary tract cancers	0.6	0.73	292	107.375	97.0157	0
F	82	Urinary tract cancers	0.62	0.61	337	84.2444	84.6963	0
M	59	Urinary tract cancers	0.86	0.89	351	94.916	93.5878	0
M	68	Urinary tract cancers	0.83	0.82	111	90.4109	90.8624	0
M	52	Urinary tract cancers	0.73	0.72	147	106.647	107.253	0
M	67	Urinary tract cancers	1.05	1.19	207	73.0937	62.8292	0
M	44	Urinary tract cancers	1.06	1.04	275	84.9318	86.9104	0
M	54	Urinary tract cancers	0.88	0.57	282	97.3845	116.415	0
M	70	Urinary tract cancers	0.79	0.83	299	90.9778	89.1495	0
M	68	Urinary tract cancers	0.92	0.82	155	85.1584	90.8624	0
F	52	Urinary tract cancers	0.74	0.79	107	93.4428	86.3407	0
M	28	Urinary tract cancers	0.76	0.72	309	124.159	126.949	0
F	67	Urinary tract cancers	0.9	0.84	325	66.3753	72.1493	0
M	62	Urinary tract cancers	0.81	0.79	123	95.253	96.2369	0
F	51	Urinary tract cancers	0.75	0.9	195	92.5867	74.2709	0
M	50	Urinary tract cancers	0.86	0.91	355	101.111	97.9219	0
M	54	Urinary tract cancers	1.07	1.11	98	78.2767	74.8794	0
M	53	Urinary tract cancers	0.92	0.74	131	94.6213	105.31	0
M	66	Urinary tract cancers	0.68	0.66	111	99.5181	100.747	0
M	71	Urinary tract cancers	0.65	0.71	327	97.8818	94.3935	0
M	75	Urinary tract cancers	1.08	0.94	267	66.7856	78.9915	0
M	69	Urinary tract cancers	0.74	0.59	304	94.1145	103.298	0
F	62	Urinary tract cancers	0.77	0.72	346	83.018	90.0377	0
M	63	Urinary tract cancers	0.67	0.65	322	102.258	103.54	0
F	63	Urinary tract cancers	0.59	0.92	95	97.857	66.4767	0
F	46	Urinary tract cancers	2.16	1.57	97	39	32.2469	1
M	63	Urinary tract cancers	1.31	4.38	98	21.8377	11.9494	1
M	68	Urinary tract cancers	1.48	2.08	98	36.0254	30.4512	1
F	72	Urinary tract cancers	0.88	0.87	99	65.8495	66.7657	0
M	69	Urinary tract cancers	0.95	1.02	99	81.3446	74.6447	0
F	78	Urinary tract cancers	1.41	1.17	103	49	47.6593	1
M	71	Urinary tract cancers	2.4	1.97	109	28.0838	32.9788	1
M	48	Urinary tract cancers	0.91	0.85	110	99.3073	103.035	0
F	75	Urinary tract cancers	0.54	0.53	113	92.6053	93.1765	0
F	67	Urinary tract cancers	0.63	0.82	123	93.1143	74.2822	0
M	71	Urinary tract cancers	0.96	1.05	124	79.2007	71.0685	0
F	65	Urinary tract cancers	0.73	0.64	130	86.7021	93.9437	0
M	69	Urinary tract cancers	0.82	0.8	132	90.2264	91.1467	0
M	68	Urinary tract cancers	1.67	1.42	135	59	51.1013	1
M	78	Urinary tract cancers	1.9	1.43	137	42	34.6118	1
F	52	Urinary tract cancers	0.62	0.52	139	104.007	110.204	0
M	65	Urinary tract cancers	0.9	0.92	140	89.3141	86.9721	0
M	54	Urinary tract cancers	1.02	1.02	140	82.9393	82.9393	0
M	72	Urinary tract cancers	1.27	1.2	154	59	59.2124	1
F	67	Urinary tract cancers	0.63	0.59	161	93.1143	95.1457	0
F	64	Urinary tract cancers	1.01	0.88	161	58.9676	69.656	0
F	63	Urinary tract cancers	0.8	0.88	164	78.7142	70.147	0
F	77	Urinary tract cancers	1.07	1.12	169	49	48.5094	1
M	68	Urinary tract cancers	0.65	0.83	169	99.9665	90.4109	0
F	58	Urinary tract cancers	0.69	0.9	170	96.2664	70.7071	0
M	78	Urinary tract cancers	0.96	0.91	171	75.4004	80.4375	0
F	74	Urinary tract cancers	0.66	0.68	174	87.3	86.4468	0
M	47	Urinary tract cancers	1.18	0.96	175	73.0479	93.7448	0
M	60	Urinary tract cancers	2.08	1.02	176	53.1856	58.2694	1
F	50	Urinary tract cancers	0.79	0.89	176	87.5623	75.8116	0
M	67	Urinary tract cancers	1.65	1.17	177	47.6484	46.6654	1
F	64	Urinary tract cancers	1.08	0.88	179	54.3787	69.656	0
M	59	Urinary tract cancers	1.11	1.25	181	72.295	62.6238	0
M	61	Urinary tract cancers	2.12	1.81	182	58	42.3425	1
M	68	Urinary tract cancers	0.62	0.57	182	101.927	105.511	0
M	62	Urinary tract cancers	0.83	0.73	189	94.3029	99.4124	0
M	63	Urinary tract cancers	0.98	1.18	192	81.7163	65.2823	0
M	72	Urinary tract cancers	0.69	0.77	197	94.84	90.659	0
F	50	Urinary tract cancers	0.66	0.62	201	103.331	105.479	0
F	61	Urinary tract cancers	0.78	0.87	203	82.3091	72.1292	0
F	77	Urinary tract cancers	3.58	2.66	206	31	28.3195	1
M	66	Urinary tract cancers	1.03	1.17	206	75.3405	64.5821	0
F	73	Urinary tract cancers	2	5.57	214	11	7.4834	1
M	73	Urinary tract cancers	1.28	1.26	224	44.0657	48.7583	1
M	65	Urinary tract cancers	0.84	0.83	230	91.883	92.3364	0
F	51	Urinary tract cancers	0.55	0.57	233	108.951	107.678	0
M	62	Urinary tract cancers	1.29	1.45	237	39	36.5123	1
M	70	Urinary tract cancers	1.48	1.25	243	48.2809	54.4158	1
M	66	Urinary tract cancers	0.85	1.17	246	90.7971	64.5821	0
M	79	Urinary tract cancers	2.66	2.43	247	31	22.8272	1
M	63	Urinary tract cancers	2.3	1.02	249	58	59.9299	1
M	69	Urinary tract cancers	0.73	0.7	250	94.6423	96.2888	0
F	56	Urinary tract cancers	0.67	0.7	262	98.5778	97.1674	0
F	56	Urinary tract cancers	0.69	0.73	262	97.6284	92.3606	0
F	61	Urinary tract cancers	1.06	0.99	268	58	59.5681	1
M	55	Urinary tract cancers	1.37	1.29	272	57.6517	62.0018	0
M	59	Urinary tract cancers	0.79	0.72	276	98.2865	102.107	0
F	64	Urinary tract cancers	1.1	4.49	290	26	12.885	1
M	47	Urinary tract cancers	0.97	0.75	290	92.5776	109.239	0
M	53	Urinary tract cancers	0.97	1.12	296	88.7568	74.594	0
M	49	Urinary tract cancers	0.77	0.76	300	106.556	107.13	0
M	56	Urinary tract cancers	1.39	1.22	301	56.2537	65.8639	0
F	63	Urinary tract cancers	1	0.61	307	60.102	96.7896	0
M	71	Urinary tract cancers	0.67	0.64	307	96.6702	98.5075	0
M	65	Urinary tract cancers	1.27	1.56	313	44	35.8553	1
M	82	Urinary tract cancers	0.68	0.94	314	88.9385	75.2013	0
F	53	Urinary tract cancers	0.75	0.95	316	91.295	68.6007	0
M	64	Urinary tract cancers	1.29	1.34	317	34.9175	39.0536	1
M	81	Urinary tract cancers	1.22	1	318	59	58.4367	1
F	66	Urinary tract cancers	0.81	0.86	320	75.9238	70.62	0
F	60	Urinary tract cancers	0.68	0.76	322	95.3804	85.5337	0
M	72	Urinary tract cancers	3.21	1.22	323	59	58.0408	1
M	68	Urinary tract cancers	1.45	1.07	328	55	54.2265	1
F	52	Urinary tract cancers	1.34	1.38	334	53	51.7944	1
M	75	Urinary tract cancers	1.49	1.62	335	55.4788	44.5038	1
F	73	Urinary tract cancers	0.9	0.85	337	63.6359	68.1889	0
M	70	Urinary tract cancers	0.95	1.13	337	80.7752	65.4898	0
M	60	Urinary tract cancers	0.88	1.24	337	93.3653	62.7923	0
M	57	Urinary tract cancers	0.91	0.85	345	93.2233	96.7228	0
M	66	Urinary tract cancers	1.31	1.17	354	56.9596	51.1275	1
F	55	Urinary tract cancers	1.25	1.36	356	38.9326	47.0277	1
F	61	Urinary tract cancers	0.77	0.79	357	83.6032	81.0511	0
F	79	Urinary tract cancers	1.34	1.52	358	32.0882	37.5227	1
M	74	Urinary tract cancers	1.81	1.11	360	44.3903	52.2386	1
M	76	Urinary tract cancers	0.88	0.86	360	83.4398	84.2319	0
M	74	Urinary tract cancers	1.2	2.22	361	26	22.9165	1
M	54	Urinary tract cancers	0.71	0.6	361	106.367	113.986	0
F	64	Urinary tract cancers	0.86	0.79	363	71.6192	79.3609	0
M	59	Urinary tract cancers	1.31	1.22	365	58	59.277	1
M	49	Urinary tract cancers	1.65	1	369	58	56.4198	1
M	65	Urinary tract cancers	2.22	1.42	370	57.4174	43.0955	1
F	79	Urinary tract cancers	1.07	1.04	370	58.737	55.3403	1
F	69	Urinary tract cancers	1.76	1.67	372	49.613	41.1275	1
M	55	Urinary tract cancers	0.9	1.09	373	95.8137	76.0078	0
M	76	Urinary tract cancers	1.74	2.34	376	21.5531	27.9362	1
F	65	Urinary tract cancers	2.02	1.3	382	57.7162	54.5113	1
M	59	Urinary tract cancers	1.97	1.2	384	57	58.7979	1
F	60	Other cancers	0.54	0.37	173	102.896	116.524	0
F	63	Other cancers	0.72	0.67	274	89.4074	93.8477	0
F	67	Other cancers	3.79	4.06	333	11.6711	10.7393	0
F	59	Other cancers	0.73	0.59	197	90.4345	100.646	0
F	69	Other cancers	0.58	1.46	104	94.3474	36.4654	0
M	70	Other cancers	0.76	0.56	115	92.437	104.798	0
F	51	Other cancers	0.71	1	201	98.9296	65.3879	0
F	63	Other cancers	0.48	0.5	286	104.731	103.334	0
F	64	Other cancers	0.78	0.71	328	80.5927	90.2956	0
M	70	Other cancers	0.79	0.94	152	90.9778	81.8152	0
M	43	Other cancers	0.83	0.87	252	107.768	105.703	0
M	49	Other cancers	0.89	0.95	303	100.398	93.6146	0
M	61	Other cancers	0.75	0.66	147	99.0072	104.348	0
M	68	Other cancers	0.87	0.98	364	88.6787	78.896	0
M	58	Other cancers	1.12	1.15	313	72.0195	69.7543	0
F	57	Other cancers	1.93	3.43	93	49.0052	18.6116	1
M	54	Other cancers	1.17	1.1	105	70.2621	75.7032	0
M	68	Other cancers	1.26	1.38	117	53.6306	50.3593	1
F	79	Other cancers	0.83	0.82	118	67.2839	68.2772	0
M	67	Other cancers	0.75	0.8	124	94.921	92.4363	0
F	71	Other cancers	0.98	1.17	129	47	46.6654	1
F	55	Other cancers	1.08	1.24	131	44	42.8927	1
M	79	Other cancers	0.69	0.83	134	90.2893	83.6878	0
F	49	Other cancers	0.78	0.75	182	89.5482	93.8967	0
M	66	Other cancers	0.78	0.79	185	94.0616	93.5704	0
M	43	Other cancers	0.67	0.68	191	117.683	116.969	0
M	64	Other cancers	1.03	1.06	197	76.4064	73.7998	0
M	67	Other cancers	1.3	2.74	199	23.7573	18.0198	1
F	69	Other cancers	0.45	0.48	202	102.563	100.408	0
F	59	Other cancers	1.15	0.95	203	59	58.3662	1
F	45	Other cancers	0.65	0.71	205	107.564	103.188	0
F	42	Other cancers	0.61	0.7	208	112.175	107.209	0
F	82	Other cancers	0.64	0.51	209	83.3691	89.8354	0
F	74	Other cancers	0.72	0.7	210	82.759	85.6262	0
F	68	Other cancers	0.59	0.65	211	94.4797	91.5167	0
M	45	Other cancers	1.26	1.3	218	68.4331	65.8957	0
F	53	Other cancers	0.61	0.62	222	103.833	103.279	0
F	67	Other cancers	0.75	0.88	223	82.744	68.2034	0
F	68	Other cancers	0.78	0.72	231	78.3597	86.3217	0
M	43	Other cancers	0.72	0.52	234	114.253	130.603	0
F	55	Other cancers	0.93	0.72	239	69.4063	94.5757	0
F	51	Other cancers	0.89	0.88	240	75.281	76.3164	0
F	51	Other cancers	0.69	0.61	244	101.118	105.302	0
F	62	Other cancers	0.52	0.54	245	102.728	101.46	0
F	61	Other cancers	0.91	0.83	246	68.3139	76.3528	0
F	58	Other cancers	0.74	0.57	251	89.5862	102.512	0
F	53	Other cancers	0.61	0.68	255	103.833	100.188	0
F	71	Other cancers	1.04	0.9	260	54.1863	64.5362	0
F	66	Other cancers	1	0.97	273	58.8486	61.0561	0
F	61	Other cancers	1.78	1.51	287	52	46.453	1
F	54	Other cancers	0.62	0.49	287	102.556	110.811	0
F	58	Other cancers	0.94	0.88	288	67.0858	72.6546	0
M	68	Other cancers	0.63	0.58	298	101.259	104.759	0
F	61	Other cancers	0.66	0.6	302	95.6476	98.6943	0
F	46	Other cancers	0.62	0.51	310	108.485	115.684	0
M	72	Other cancers	1.32	1.63	313	48	42.6493	1
F	63	Other cancers	0.59	0.63	316	97.857	95.7678	0
M	54	Other cancers	0.6	0.55	329	113.986	118.136	0
M	69	Other cancers	1.33	1.07	329	54.1577	70.4485	0
F	51	Other cancers	0.6	0.62	331	105.877	104.74	0
M	57	Other cancers	0.86	0.8	336	96.2589	99.1631	0
F	82	Other cancers	1.99	1.61	338	46	43.5959	1
M	62	Other cancers	0.85	0.84	344	93.3845	93.8399	0
M	62	Other cancers	0.64	0.58	350	104.936	109.269	0
M	49	Other cancers	0.9	1.11	364	99.9384	77.5561	0
F	72	Other cancers	0.68	0.76	365	87.6698	78.6191	0
M	64	Other cancers	1.02	1.07	365	77.313	72.9668	0
F	88	Other cancers	0.88	1.16	370	55	50.2295	1
M	71	Other cancers	0.82	0.78	370	88.9676	90.8152	0
F	51	Other cancers	0.64	0.68	378	103.652	101.605	0
M	50	Other cancers	0.91	0.93	388	97.9219	95.3817	0
M	62	Other cancers	2.36	1.36	389	59	54.986	1
F	69	Other cancers	0.58	0.6	390	94.3474	93.301	0
M	59	Pancreatic cancers	0.67	0.57	274	105.172	112.397	0
F	54	Pancreatic cancers	1.47	1.68	186	40.1845	34.1937	0
M	50	Pancreatic cancers	0.97	0.89	288	90.6471	99.6956	0
M	59	Pancreatic cancers	0.34	0.49	221	138.989	119.605	0
M	69	Pancreatic cancers	1.24	0.91	233	58.9454	85.6871	0
F	50	Pancreatic cancers	0.34	0.34	94	128.53	128.53	0
F	70	Pancreatic cancers	0.2	0.43	267	132.987	103.38	0
F	64	Pancreatic cancers	0.54	0.51	288	100.045	101.944	0
F	69	Pancreatic cancers	0.81	0.79	211	74.3406	76.6219	0
F	71	Pancreatic cancers	0.74	1.06	302	81.7677	52.9527	0
M	51	Pancreatic cancers	0.53	0.53	247	122.503	122.503	0
M	65	Pancreatic cancers	0.65	0.59	144	102.095	106.241	0
M	67	Pancreatic cancers	0.71	0.75	194	97.0835	94.921	0
M	63	Pancreatic cancers	0.77	0.81	276	96.5757	94.5863	0
M	55	Pancreatic cancers	0.88	0.61	249	96.7028	112.422	0
M	66	Pancreatic cancers	0.78	1.01	258	94.0616	77.1479	0
M	70	Pancreatic cancers	0.62	0.59	276	100.505	102.575	0
F	64	Pancreatic cancers	0.43	0.47	304	107.83	104.72	0
M	67	Pancreatic cancers	0.36	0.49	167	128.343	113.069	0
F	75	Pancreatic cancers	0.8	0.47	361	72.3509	96.9333	0
F	65	Pancreatic cancers	0.75	0.72	132	83.9147	88.1601	0
M	73	Pancreatic cancers	0.49	0.47	140	108.402	110.275	0
F	54	Pancreatic cancers	0.65	0.69	341	100.974	99.0097	0
M	53	Pancreatic cancers	0.56	0.64	366	118.091	111.785	0
M	73	Pancreatic cancers	0.57	0.65	140	101.869	96.5163	0
F	48	Pancreatic cancers	0.39	0.33	170	124.596	131.635	0
F	67	Pancreatic cancers	1.04	0.7	319	55.7304	89.9419	0
M	66	Pancreatic cancers	0.58	0.31	97	106.242	137.44	0
F	68	Pancreatic cancers	0.48	0.62	359	101.116	92.9505	0
F	66	Pancreatic cancers	0.8	0.83	186	77.0727	73.7176	0
F	41	Pancreatic cancers	1.31	1	246	50.6086	70.1464	0
M	63	Pancreatic cancers	2.1	3.41	90	23	19.1429	1
M	79	Pancreatic cancers	1.29	1	90	59	58.0276	1
F	84	Pancreatic cancers	1.78	3.2	93	22.6359	16.7138	1
M	55	Pancreatic cancers	0.51	0.83	94	121.007	99.0559	0
F	64	Pancreatic cancers	0.54	0.57	95	100.045	98.2808	0
M	72	Pancreatic cancers	1.35	1.31	97	58	55.5477	1
M	71	Pancreatic cancers	0.42	0.45	98	117.126	113.852	0
M	77	Pancreatic cancers	0.69	0.85	99	91.5668	84.0454	0
F	67	Pancreatic cancers	0.99	1.44	103	56	50.2445	1
M	63	Pancreatic cancers	0.99	0.83	107	80.7194	93.6428	0
F	69	Pancreatic cancers	1.08	1.43	109	54	49.2657	1
M	58	Pancreatic cancers	1.03	0.77	120	79.6956	100.028	0
F	59	Pancreatic cancers	0.64	0.81	130	97.9878	79.7505	0
M	66	Pancreatic cancers	1.27	1.25	133	40.249	58.7872	1
F	68	Pancreatic cancers	0.63	0.41	135	92.4625	106.498	0
M	62	Pancreatic cancers	0.47	0.45	137	119.134	121.282	0
F	68	Pancreatic cancers	2.07	2.87	140	58	19.8851	1
M	83	Pancreatic cancers	3.3	1.17	140	35.3701	46.9944	1
F	63	Pancreatic cancers	0.8	0.58	140	78.7142	98.4089	0
M	68	Pancreatic cancers	0.77	0.75	140	93.2425	94.2565	0
M	43	Pancreatic cancers	0.6	0.44	141	123.143	139.885	0
M	44	Pancreatic cancers	0.41	0.48	146	142.997	134.026	0
M	67	Pancreatic cancers	0.86	1.14	146	89.7292	66.1759	0
F	48	Pancreatic cancers	1.87	1.57	154	38.5583	40.9462	1
M	66	Pancreatic cancers	0.96	0.52	158	82.0319	111.118	0
F	72	Pancreatic cancers	0.86	0.77	161	67.7054	77.3864	0
F	62	Pancreatic cancers	0.6	0.57	175	98.0035	99.6713	0
M	51	Pancreatic cancers	1.4	1.56	176	34.7575	48.9293	1
F	73	Pancreatic cancers	1.03	2.73	182	19.2534	16.0623	1
F	44	Pancreatic cancers	0.45	0.51	183	122.253	117.321	0
M	56	Pancreatic cancers	0.8	0.72	195	99.8621	104.281	0
M	60	Pancreatic cancers	0.82	0.68	197	96.1148	103.802	0
F	61	Pancreatic cancers	0.47	0.46	209	106.951	107.71	0
M	70	Pancreatic cancers	0.7	0.69	211	95.6147	96.1819	0
M	69	Pancreatic cancers	0.8	0.59	212	91.1467	103.298	0
M	68	Pancreatic cancers	1.28	1.42	216	52	48.9923	1
F	62	Pancreatic cancers	0.65	0.5	224	95.4563	104.062	0
M	71	Pancreatic cancers	0.59	0.66	227	101.857	97.2695	0
F	53	Pancreatic cancers	0.67	0.52	259	100.677	109.432	0
F	43	Pancreatic cancers	0.65	0.75	285	109.086	97.9388	0
M	79	Pancreatic cancers	0.54	0.43	294	99.8595	109.66	0
M	70	Pancreatic cancers	0.67	0.9	300	97.3517	86.2316	0
F	80	Pancreatic cancers	1.21	0.96	308	46.6654	59.2742	1
M	50	Pancreatic cancers	1.4	1.72	310	42	40.248	1
F	67	Pancreatic cancers	0.58	0.47	316	95.6823	102.537	0
F	68	Pancreatic cancers	0.46	0.36	329	102.542	111.154	0
M	59	Pancreatic cancers	0.53	0.92	337	115.809	90.7161	0
M	56	Pancreatic cancers	1.09	0.92	344	75.4758	92.6481	0
M	61	Pancreatic cancers	0.66	0.67	352	104.348	103.705	0
M	70	Pancreatic cancers	0.74	0.75	354	93.4557	92.9416	0
M	68	Pancreatic cancers	0.97	0.98	357	79.8804	78.896	0
F	72	Pancreatic cancers	0.25	0.52	360	121.849	95.7592	0
M	55	Pancreatic cancers	0.89	0.62	362	96.2547	111.673	0
M	67	Pancreatic cancers	0.88	0.99	372	88.8853	78.4829	0
F	77	Pancreatic cancers	0.73	0.55	375	79.6931	90.7638	0
M	65	Pancreatic cancers	1.03	0.76	378	75.8716	95.7414	0
F	75	Pancreatic cancers	0.96	1.1	381	54	53.1856	1
F	41	Pancreatic cancers	0.64	1.03	382	111.195	67.6838	0
F	61	Pancreatic cancers	0.67	0.7	383	95.1755	93.8138	0
F	60	Pancreatic cancers	0.39	0.55	387	114.523	102.276	0
M	72	Pancreatic cancers	0.68	1.07	391	95.4108	68.9794	0
F	45	Esophageal cancer	0.83	0.65	274	85.4352	107.564	0
M	65	Esophageal cancer	0.79	0.64	257	94.23	102.748	0
M	56	Esophageal cancer	0.7	0.94	104	105.496	90.2703	0
M	74	Esophageal cancer	0.5	0.44	355	106.753	112.512	0
F	75	Esophageal cancer	0.44	0.41	92	99.0598	101.388	0
M	67	Esophageal cancer	0.7	0.7	198	97.6511	97.6511	0
M	53	Esophageal cancer	0.74	0.61	222	105.31	114.012	0
M	84	Esophageal cancer	0.89	0.64	107	78.5146	89.9104	0
M	71	Esophageal cancer	0.66	0.85	310	97.2695	87.6634	0
M	46	Esophageal cancer	1.39	1.35	90	60.3474	62.5159	0
M	78	Esophageal cancer	0.77	0.95	209	86.9174	76.361	0
F	57	Esophageal cancer	0.49	0.46	230	108.501	110.78	0
F	68	Esophageal cancer	0.47	0.52	96	101.819	98.4881	0
F	76	Esophageal cancer	0.36	0.59	192	105.08	89.3166	0
F	60	Esophageal cancer	1.25	0.93	98	46.868	67.0108	0
M	54	Esophageal cancer	0.69	0.64	256	107.623	111.002	0
M	48	Esophageal cancer	0.38	0.61	91	143.445	118.088	0
F	62	Esophageal cancer	1.4	1.88	95	17.8804	27.8215	1
M	68	Esophageal cancer	0.51	0.48	95	110.446	113.233	0
M	79	Esophageal cancer	1.32	1.19	105	49	44.141	1
M	76	Esophageal cancer	1.05	0.93	121	68.6157	79.4594	0
M	64	Esophageal cancer	1.2	1.1	147	63.5214	70.5678	0
F	59	Esophageal cancer	0.66	0.63	204	97.0008	98.4969	0
M	42	Esophageal cancer	0.68	1.11	205	117.793	81.465	0
F	47	Esophageal cancer	1.14	0.85	226	57.3988	81.8527	0
M	67	Esophageal cancer	0.85	0.95	233	90.1615	82.4955	0
M	53	Esophageal cancer	0.69	0.41	295	108.382	134.236	0
M	51	Esophageal cancer	1.23	0.73	298	67.5483	107.399	0
M	68	Esophageal cancer	1.71	1.75	301	29.5301	30.5531	1
M	70	Esophageal cancer	1.29	1.09	310	49.4288	49.4288	1
M	56	Esophageal cancer	0.63	0.63	313	110.165	110.165	0
M	75	Esophageal cancer	0.6	0.55	315	98.3527	101.934	0
F	74	Esophageal cancer	1.62	1.42	350	38	36	1
M	60	Esophageal cancer	1.04	1.03	359	77.6712	78.5838	0
F	89	Esophageal cancer	0.69	0.54	364	77.4286	83.9316	0
M	48	Esophageal cancer	1.31	1.1	369	63.9265	78.9621	0
M	72	Esophageal cancer	2.25	1.82	403	29.6153	33.5938	1
F	78	Pharyngeal cancers	1.39	1.44	236	36.3264	34.807	0
M	68	Pharyngeal cancers	1.09	1.18	293	69.3743	63.0292	0
M	59	Pharyngeal cancers	1.1	0.81	211	73.0904	97.2817	0
M	65	Pharyngeal cancers	1.12	0.78	281	68.5638	94.7247	0
M	57	Pharyngeal cancers	0.81	0.72	280	98.6581	103.551	0
F	61	Pharyngeal cancers	0.49	0.45	94	105.494	108.492	0
M	54	Pharyngeal cancers	1	0.81	159	84.9489	100.759	0
F	58	Pharyngeal cancers	0.49	0.59	106	107.741	101.355	0
M	59	Pharyngeal cancers	1.14	1.08	177	70.0013	74.7299	0
M	64	Pharyngeal cancers	0.79	0.91	230	94.8943	88.7502	0
M	53	Pharyngeal cancers	0.63	0.78	170	112.511	103.056	0
M	55	Pharyngeal cancers	0.78	0.9	106	101.618	95.8137	0
F	65	Pharyngeal cancers	0.61	0.69	342	95.4393	91.6473	0
M	48	Pharyngeal cancers	0.81	0.87	209	105.097	102.055	0
M	54	Pharyngeal cancers	0.6	0.7	177	113.986	106.988	0
M	76	Pharyngeal cancers	0.76	0.72	206	88.6219	90.6133	0
M	70	Pharyngeal cancers	0.97	0.88	290	78.766	87.0318	0
M	78	Pharyngeal cancers	0.72	0.84	279	89.3492	83.864	0
F	48	Pharyngeal cancers	0.63	0.75	171	106.41	94.5586	0
F	46	Pharyngeal cancers	0.95	0.91	190	72.0582	75.905	0
M	51	Pharyngeal cancers	0.68	0.54	171	110.577	121.566	0
M	63	Pharyngeal cancers	1.42	1.95	93	29.2927	34.8255	1
F	63	Pharyngeal cancers	1.31	2.68	97	21	24.3858	1
F	59	Pharyngeal cancers	2.47	2.08	104	29	23.7709	1
M	73	Pharyngeal cancers	1.32	0.96	129	53.1398	78.0958	0
M	63	Pharyngeal cancers	1	0.95	132	79.7445	84.8463	0
M	46	Pharyngeal cancers	0.9	1.02	136	102.067	87.7336	0
M	65	Pharyngeal cancers	0.92	0.98	177	86.9721	80.5763	0
F	66	Pharyngeal cancers	0.72	0.75	189	87.543	83.3273	0
M	71	Pharyngeal cancers	0.92	1.05	193	83.3826	71.0685	0
M	54	Pharyngeal cancers	0.79	1.08	195	101.8	77.4013	0
M	41	Pharyngeal cancers	1.13	0.66	203	80.2871	120.088	0
M	62	Pharyngeal cancers	0.77	0.68	210	97.2565	102.354	0
M	50	Pharyngeal cancers	0.9	0.82	220	99.2388	103.109	0
M	50	Pharyngeal cancers	0.78	0.74	223	105.251	107.553	0
M	81	Pharyngeal cancers	0.71	0.83	228	87.9903	82.5203	0
M	65	Pharyngeal cancers	0.92	0.81	234	86.9721	93.2667	0
M	49	Pharyngeal cancers	1.26	1.09	235	66.537	79.2799	0
F	78	Pharyngeal cancers	0.99	1.02	242	57	51.7104	1
F	66	Pharyngeal cancers	1.07	6.91	259	11.6556	5.26319	1
M	81	Pharyngeal cancers	0.68	0.84	266	89.5655	82.1151	0
M	63	Pharyngeal cancers	1.13	1.03	269	68.7906	76.9451	0
M	72	Pharyngeal cancers	1.35	1.28	293	59	57.9338	1
M	67	Pharyngeal cancers	1.25	2.12	317	26	22.428	1
M	64	Pharyngeal cancers	1.27	2.19	322	22.4007	26.6709	1
M	75	Pharyngeal cancers	0.95	1.06	333	77.9873	68.312	0
F	61	Pharyngeal cancers	1.21	1.35	346	49.5288	41.23	1
M	65	Pharyngeal cancers	0.88	0.84	361	90.1429	91.883	0
F	69	Pharyngeal cancers	1.12	1.6	364	48.0675	34.2893	1
M	77	Pharyngeal cancers	1.18	1.36	365	52.9777	41.4419	1
F	60	Pharyngeal cancers	1.14	0.89	371	52.3893	70.6689	0
M	72	Pharyngeal cancers	1.24	3.01	384	59.619	20.6045	1
F	71	Pharyngeal cancers	1.03	1.03	385	47.6593	55.5986	1
F	46	Pharyngeal cancers	0.81	0.78	386	87.3762	91.4553	0
F	67	Ovarian cancer	1.45	1.69	357	37.2899	30.9864	0
F	80	Ovarian cancer	0.63	0.59	341	84.9878	86.8419	0
F	70	Ovarian cancer	2.91	3.73	157	15.7285	11.6503	0
F	53	Ovarian cancer	0.55	0.8	265	107.431	84.4424	0
F	72	Ovarian cancer	0.34	0.62	114	110.126	90.3751	0
F	66	Ovarian cancer	0.4	0.61	149	108.886	94.7713	0
F	74	Ovarian cancer	0.75	0.59	107	78.7737	90.5803	0
F	63	Ovarian cancer	0.58	0.64	164	98.4089	95.2729	0
F	70	Ovarian cancer	0.44	0.4	214	102.601	105.869	0
F	68	Ovarian cancer	0.87	0.81	196	68.6683	74.8646	0
F	62	Ovarian cancer	0.42	0.41	327	110.206	111.083	0
F	66	Ovarian cancer	0.64	0.64	287	93.2861	93.2861	0
F	71	Ovarian cancer	0.58	0.57	203	93.0312	93.565	0
F	56	Ovarian cancer	0.72	0.91	180	93.9137	70.7559	0
F	68	Ovarian cancer	0.64	0.61	302	91.9847	93.4491	0
F	44	Ovarian cancer	0.56	0.62	269	113.766	110.02	0
F	51	Ovarian cancer	0.61	0.54	118	105.302	109.611	0
F	57	Ovarian cancer	0.65	0.56	266	98.8686	103.837	0
F	78	Ovarian cancer	0.45	0.61	110	96.2796	87.1099	0
F	45	Ovarian cancer	0.71	0.75	156	103.188	96.5724	0
F	68	Ovarian cancer	1.08	0.95	205	52.872	61.7401	0
F	62	Ovarian cancer	0.68	0.89	200	94.0498	69.683	0
F	69	Ovarian cancer	1.17	1.77	94	43	40.5511	1
F	65	Ovarian cancer	0.85	0.67	94	72.1306	92.5385	0
F	55	Ovarian cancer	0.57	0.55	105	104.695	105.932	0
F	78	Ovarian cancer	0.59	0.58	105	88.0706	88.5673	0
F	55	Ovarian cancer	0.69	0.58	106	98.3166	104.098	0
F	68	Ovarian cancer	0.72	0.68	106	86.3217	90.1682	0
F	67	Ovarian cancer	0.66	0.75	107	91.7	82.744	0
F	64	Ovarian cancer	0.8	0.83	109	78.1632	74.7606	0
F	74	Ovarian cancer	0.68	0.64	116	86.4468	88.1883	0
F	62	Ovarian cancer	0.64	0.5	127	95.9445	104.062	0
F	75	Ovarian cancer	0.64	0.62	132	87.571	88.4905	0
F	57	Ovarian cancer	0.58	0.61	134	102.645	100.956	0
F	47	Ovarian cancer	0.64	0.68	149	106.606	104.501	0
F	48	Ovarian cancer	0.5	0.52	160	114.816	113.344	0
F	43	Ovarian cancer	0.67	0.68	162	108.004	107.479	0
F	60	Ovarian cancer	1.52	1.59	171	49.1307	43.9499	1
F	51	Ovarian cancer	0.67	0.84	172	102.102	80.7317	0
F	49	Ovarian cancer	0.69	0.65	176	102.549	104.584	0
F	74	Ovarian cancer	1.53	1.3	179	49	45.9713	1
F	60	Ovarian cancer	1.32	1.19	179	52.2861	47.0217	1
F	40	Ovarian cancer	0.63	0.58	182	112.561	115.665	0
F	50	Ovarian cancer	0.64	0.64	182	104.383	104.383	0
F	68	Ovarian cancer	0.49	0.5	182	100.432	99.7671	0
F	65	Ovarian cancer	0.79	0.73	182	78.8054	86.7021	0
F	76	Ovarian cancer	0.59	0.53	183	89.3166	92.5243	0
F	68	Ovarian cancer	1.15	1.37	189	35.1957	55.2723	1
F	70	Ovarian cancer	0.88	0.9	190	66.7811	64.9912	0
F	78	Ovarian cancer	2.35	1.63	196	55.1539	41.1774	1
F	65	Ovarian cancer	0.75	0.74	196	83.9147	85.2876	0
F	66	Ovarian cancer	0.53	0.52	199	99.2575	99.8815	0
F	46	Ovarian cancer	0.62	0.64	216	108.485	107.357	0
F	70	Ovarian cancer	0.97	1.1	217	48.5439	48.5439	1
F	69	Ovarian cancer	1.21	1.5	228	33.7944	49.8837	1
F	69	Ovarian cancer	0.54	0.58	229	96.5918	94.3474	0
F	51	Ovarian cancer	0.63	0.77	233	104.191	89.6872	0
F	61	Ovarian cancer	1.03	1.49	234	50.1771	48.5531	1
F	65	Ovarian cancer	0.73	0.69	235	86.7021	91.6473	0
F	89	Ovarian cancer	0.56	0.53	243	82.9333	84.4493	0
F	63	Ovarian cancer	0.79	0.59	248	79.9204	97.857	0
F	65	Ovarian cancer	0.69	0.81	262	91.6473	76.459	0
F	64	Ovarian cancer	0.54	0.72	266	100.045	88.7816	0
F	53	Ovarian cancer	0.69	0.53	269	99.7077	108.748	0
F	75	Ovarian cancer	0.84	0.91	274	68.2065	61.9154	0
F	44	Ovarian cancer	0.6	0.7	295	111.213	105.713	0
F	65	Ovarian cancer	0.76	0.72	307	82.5816	88.1601	0
F	81	Ovarian cancer	0.86	0.54	313	63.5575	88.7833	0
F	45	Ovarian cancer	0.47	0.56	314	119.673	112.97	0
F	77	Ovarian cancer	0.68	0.69	314	84.6441	84.2385	0
F	45	Ovarian cancer	0.55	0.56	315	113.641	112.97	0
F	60	Ovarian cancer	0.63	0.7	316	97.8074	94.4751	0
F	76	Ovarian cancer	0.73	0.8	327	80.2549	71.8444	0
F	51	Ovarian cancer	0.5	0.48	332	112.422	113.942	0
F	59	Ovarian cancer	0.76	0.61	332	86.1367	99.5479	0
F	63	Ovarian cancer	0.8	0.63	336	78.7142	95.7678	0
F	42	Ovarian cancer	1.17	0.61	337	57.6126	112.175	0
F	59	Ovarian cancer	0.55	0.53	339	102.997	104.26	0
F	66	Ovarian cancer	0.71	0.69	339	89.0359	91.0057	0
F	58	Ovarian cancer	0.49	0.78	342	107.741	84.0621	0
F	29	Ovarian cancer	0.47	0.51	343	133.908	130.358	0
F	67	Ovarian cancer	0.76	0.73	345	81.4296	85.4926	0
F	57	Ovarian cancer	0.83	0.8	351	78.5286	82.1027	0
F	62	Ovarian cancer	0.9	0.8	356	68.748	79.269	0
F	43	Ovarian cancer	0.66	0.61	357	108.539	111.389	0
F	62	Ovarian cancer	0.85	0.91	362	73.6668	67.8357	0
F	64	Ovarian cancer	0.53	0.58	363	100.662	97.7201	0
F	57	Ovarian cancer	0.67	0.69	364	97.8877	96.945	0
F	72	Ovarian cancer	0.67	0.67	365	88.0982	88.0982	0
F	51	Ovarian cancer	0.86	0.66	367	78.4674	102.608	0
F	78	Ovarian cancer	0.62	0.6	370	86.6452	87.5849	0
F	64	Ovarian cancer	0.47	0.44	371	104.72	107.018	0
F	52	Ovarian cancer	0.6	0.75	373	105.135	91.9386	0
F	66	Ovarian cancer	0.82	0.97	375	74.8058	61.0561	0
F	30	Ovarian cancer	0.61	0.63	378	122.04	120.752	0
F	63	Ovarian cancer	0.44	0.48	385	107.772	104.731	0
F	73	Ovarian cancer	0.56	0.46	385	92.7985	99.0028	0
F	64	Ovarian cancer	0.82	0.83	385	75.8642	74.7606	0
F	82	Ovarian cancer	0.89	0.84	386	60.5497	64.9338	0
F	70	Ovarian cancer	1.2	1.05	389	53	53.9406	1
M	60	Lung cancer	1.17	1.18	125	67.3622	66.6727	0
F	62	Lung cancer	0.57	0.49	351	99.6713	104.756	0
F	54	Lung cancer	0.87	0.8	183	75.7647	83.8513	0
M	44	Lung cancer	0.85	0.96	276	105.971	95.7413	0
M	86	Lung cancer	1.05	0.93	363	63.9611	74.0692	0
M	58	Lung cancer	1.1	1.19	243	73.6056	66.9296	0
F	58	Lung cancer	0.55	0.42	334	103.723	113.346	0
M	57	Lung cancer	0.81	2.87	240	98.6581	23.2502	0
M	69	Lung cancer	0.79	0.65	312	91.6191	99.2667	0
F	49	Lung cancer	0.74	0.71	119	95.4329	100.329	0
F	62	Lung cancer	0.67	0.63	258	94.5093	96.4429	0
F	75	Lung cancer	0.58	0.66	299	90.4535	86.6889	0
M	58	Lung cancer	8.99	12.09	245	5.80576	4.0579	0
M	61	Lung cancer	0.51	0.75	175	116.013	99.0072	0
M	44	Lung cancer	0.86	0.69	251	105.463	115.455	0
M	69	Lung cancer	0.75	0.84	122	93.5967	89.3372	0
M	87	Lung cancer	0.66	0.54	95	86.929	94.4025	0
M	62	Lung cancer	0.64	0.96	194	104.936	84.3696	0
M	68	Lung cancer	0.86	0.99	264	89.101	77.9335	0
M	59	Lung cancer	1.01	1.2	138	81.0363	65.7921	0
F	58	Lung cancer	0.75	0.72	122	88.1441	92.6035	0
M	66	Lung cancer	0.36	0.36	307	129.248	129.248	0
M	45	Lung cancer	0.76	1.19	266	110.183	73.3294	0
M	67	Lung cancer	0.64	0.44	116	101.315	118.183	0
M	69	Lung cancer	0.85	0.97	333	88.9037	79.3212	0
F	47	Lung cancer	0.57	0.5	356	110.747	115.625	0
F	74	Lung cancer	1.03	0.94	336	53.6797	59.9541	0
M	63	Lung cancer	0.66	0.69	166	102.892	101.03	0
F	67	Lung cancer	0.66	0.78	206	91.7	78.912	0
F	49	Lung cancer	0.99	1	264	67.1238	66.3131	0
M	56	Lung cancer	0.57	0.51	173	114.791	120.16	0
M	66	Lung cancer	0.52	0.5	103	111.118	112.924	0
F	67	Lung cancer	0.96	0.91	333	61.3931	65.4945	0
M	65	Lung cancer	0.64	0.86	122	102.748	90.9987	0
M	81	Lung cancer	0.93	0.83	279	76.717	82.5203	0
M	73	Lung cancer	0.84	0.88	331	86.8619	85.2169	0
M	59	Lung cancer	0.36	0.58	200	135.762	111.596	0
M	54	Lung cancer	0.57	0.6	301	116.415	113.986	0
M	52	Lung cancer	0.75	1.01	282	105.469	85.1206	0
M	46	Lung cancer	0.37	0.41	298	147.078	141.002	0
M	67	Lung cancer	1.02	0.53	144	75.7008	109.48	0
M	55	Lung cancer	0.99	0.89	162	85.3855	96.2547	0
M	58	Lung cancer	1.24	1.29	106	63.6807	60.7088	0
M	70	Lung cancer	0.65	0.31	186	98.5718	133.632	0
M	74	Lung cancer	0.87	0.75	278	85.0188	90.3664	0
M	69	Lung cancer	0.91	0.85	268	85.6871	88.9037	0
F	60	Lung cancer	0.93	0.89	108	67.0108	70.6689	0
M	74	Lung cancer	0.63	0.51	138	97.0797	105.888	0
M	58	Lung cancer	1.21	0.93	128	65.5945	90.1693	0
M	53	Lung cancer	0.97	1.1	151	88.7568	76.2368	0
M	52	Lung cancer	0.85	0.9	205	100.18	97.8543	0
M	77	Lung cancer	0.7	0.67	171	91.0269	92.6805	0
M	78	Lung cancer	0.76	0.71	362	87.3856	89.8643	0
F	69	Lung cancer	0.74	0.94	316	82.9245	62.0973	0
M	80	Lung cancer	0.5	0.55	289	102.347	98.4155	0
M	72	Lung cancer	0.81	0.75	165	88.7915	91.6449	0
M	88	Lung cancer	0.7	0.62	122	84.258	88.5674	0
M	57	Lung cancer	1.1	1.13	143	74.1245	71.7519	0
M	61	Lung cancer	0.46	0.61	209	121.038	107.782	0
M	84	Lung cancer	0.76	0.66	229	83.779	88.7804	0
M	62	Lung cancer	0.93	1.11	281	87.671	70.7874	0
M	56	Lung cancer	0.87	0.61	253	96.478	111.635	0
F	62	Lung cancer	0.59	0.61	222	98.5469	97.4719	0
M	52	Lung cancer	0.64	0.63	316	112.573	113.304	0
M	49	Lung cancer	0.65	0.75	263	114.24	107.715	0
M	73	Lung cancer	0.87	0.99	245	85.6181	75.2438	0
M	68	Lung cancer	0.57	0.55	120	105.511	107.071	0
M	73	Lung cancer	0.85	0.8	130	86.4404	88.6213	0
M	72	Lung cancer	0.95	0.97	155	79.6483	77.6671	0
M	66	Lung cancer	0.92	0.51	338	86.3633	112.009	0
M	55	Lung cancer	0.93	1.02	325	92.0897	82.3587	0
M	56	Lung cancer	0.9	0.73	345	95.143	103.692	0
F	69	Lung cancer	0.89	0.72	284	66.3394	85.7174	0
M	56	Lung cancer	0.75	0.54	152	102.546	117.37	0
F	74	Lung cancer	0.59	0.66	139	90.5803	87.3	0
M	59	Lung cancer	0.7	0.73	361	103.296	101.53	0
F	54	Lung cancer	1.2	0.88	293	51.3589	74.725	0
F	76	Lung cancer	0.77	0.83	234	75.2422	68.7169	0
M	63	Lung cancer	0.65	0.63	234	103.54	104.879	0
F	75	Lung cancer	0.94	0.56	204	59.5344	91.5039	0
M	65	Lung cancer	1.03	0.73	214	75.8716	97.3393	0
M	67	Lung cancer	0.9	0.73	221	88.0681	95.9813	0
M	60	Lung cancer	0.53	0.97	159	114.998	84.498	0
M	62	Lung cancer	0.79	1.13	167	96.2369	69.2755	0
F	46	Lung cancer	0.43	0.41	319	122.364	124.297	0
F	55	Lung cancer	0.61	0.35	286	102.385	122.916	0
M	61	Lung cancer	0.78	0.37	260	97.424	132.369	0
M	71	Lung cancer	0.61	0.72	335	100.471	93.8525	0
F	60	Lung cancer	0.56	0.63	135	101.672	97.8074	0
M	65	Lung cancer	0.57	0.56	289	107.758	108.545	0
M	50	Lung cancer	0.86	0.8	99	101.111	104.161	0
M	76	Lung cancer	0.69	0.53	244	92.2123	102.773	0
M	50	Lung cancer	0.74	0.77	168	107.553	105.81	0
M	78	Lung cancer	0.89	0.88	143	81.8945	82.2757	0
M	61	Lung cancer	0.8	0.5	286	96.4155	116.961	0
F	41	Lung cancer	0.55	0.55	202	116.88	116.88	0
M	42	Lung cancer	0.51	0.45	359	132.578	139.576	0
M	68	Lung cancer	1.03	0.82	212	74.2894	90.8624	0
F	65	Lung cancer	0.74	0.36	264	85.2876	113.521	0
M	49	Lung cancer	0.83	0.71	134	103.32	110.169	0
F	49	Lung cancer	0.72	0.98	240	98.6471	67.9527	0
M	49	Lung cancer	0.77	1.02	105	106.556	85.9041	0
F	67	Lung cancer	0.89	0.83	284	67.278	73.2015	0
F	60	Lung cancer	0.48	0.38	146	106.961	115.506	0
M	81	Lung cancer	0.8	0.53	149	83.7784	99.2258	0
M	70	Lung cancer	0.67	0.77	147	97.3517	91.9417	0
M	74	Lung cancer	0.58	0.76	285	100.436	89.8758	0
M	68	Lung cancer	0.58	0.62	129	104.759	101.927	0
M	73	Lung cancer	0.63	0.62	237	97.764	98.409	0
M	68	Lung cancer	0.91	0.93	339	86.2911	84.0526	0
M	48	Lung cancer	0.9	1.32	131	100.643	63.3415	0
M	72	Lung cancer	0.94	0.89	121	80.6738	85.42	0
M	81	Lung cancer	1.51	1.37	90	59.2946	59.2946	1
F	62	Lung cancer	1.38	1.31	90	56	55.9393	1
M	45	Lung cancer	2.87	2.99	90	28	21.0651	1
F	60	Lung cancer	1.05	1.12	90	59	59.8892	1
M	75	Lung cancer	1.45	3.55	90	19	16.4104	1
M	66	Lung cancer	2.9	3.77	90	35	11.6638	1
M	63	Lung cancer	1.12	1	90	69.5339	79.7445	0
M	51	Lung cancer	0.98	1.3	90	88.9033	63.176	0
F	67	Lung cancer	2.22	1.25	91	48.4064	46.54	1
M	55	Lung cancer	2.97	4.86	91	11.5251	8.34235	1
F	74	Lung cancer	1.9	6.77	91	10.9807	5.70693	1
M	60	Lung cancer	1.34	1.05	91	58	57.8659	1
M	45	Lung cancer	1.44	1.31	92	41.1053	41.8653	1
M	47	Lung cancer	0.9	0.73	92	101.352	110.459	0
M	52	Lung cancer	0.73	0.7	92	106.647	108.502	0
M	60	Lung cancer	1.32	2.35	93	21	20.0822	1
F	76	Lung cancer	1.62	1.29	93	57	55.4105	1
F	62	Lung cancer	1.01	1.53	94	47	45.082	1
M	41	Lung cancer	0.66	0.87	95	120.088	107.199	0
M	70	Lung cancer	1.39	1.3	96	59	54.1297	1
F	56	Lung cancer	0.53	0.49	96	106.481	109.266	0
M	62	Lung cancer	0.56	0.64	97	110.856	104.936	0
F	68	Lung cancer	1.25	1.21	98	47.6484	44.8068	1
F	64	Lung cancer	0.68	0.67	98	92.7377	93.1908	0
M	64	Lung cancer	0.41	0.79	98	124.254	94.8943	0
M	76	Lung cancer	0.78	0.83	98	87.6809	85.4702	0
F	66	Lung cancer	0.74	0.46	99	84.6906	103.993	0
M	67	Lung cancer	0.75	1.17	100	94.921	64.13	0
F	54	Lung cancer	0.64	0.36	101	101.491	122.641	0
F	78	Lung cancer	1.49	2.02	102	34.6292	37.3414	1
M	68	Lung cancer	0.55	0.32	104	107.071	133.766	0
M	67	Lung cancer	1.3	2.85	105	41.6023	16.7063	1
F	67	Lung cancer	1.58	1.42	105	41.8019	57.18	1
M	61	Lung cancer	0.51	0.39	105	116.013	129.536	0
M	54	Lung cancer	0.59	0.62	105	114.776	112.46	0
M	77	Lung cancer	0.82	0.85	105	85.2958	84.0454	0
M	73	Lung cancer	1.28	1.6	106	51	44.2352	1
M	75	Lung cancer	1.52	2.17	106	53.3832	33.0619	1
M	67	Lung cancer	0.87	0.69	106	89.3038	98.2303	0
M	67	Lung cancer	1.55	1.55	107	47.6496	44.6925	1
M	71	Lung cancer	1.29	1.85	107	25	23.9668	1
M	65	Lung cancer	0.5	0.65	107	113.72	102.095	0
M	69	Lung cancer	1.1	1.14	107	68.1322	65.2527	0
F	57	Lung cancer	0.36	0.33	108	120.084	123.571	0
M	55	Lung cancer	1.46	1	109	45.899	57.2181	1
M	71	Lung cancer	0.97	1.2	109	78.2146	60.4735	0
M	68	Lung cancer	0.92	0.9	110	85.1584	87.4517	0
F	62	Lung cancer	0.63	0.69	111	96.4429	93.5991	0
F	70	Lung cancer	0.98	0.91	111	58.6329	64.1287	0
F	80	Lung cancer	2.6	1.55	112	50.9848	44.6925	1
M	68	Lung cancer	1.51	1.19	114	59	58.5672	1
M	46	Lung cancer	0.66	0.85	114	115.943	104.493	0
M	68	Lung cancer	0.54	0.62	115	107.882	101.927	0
M	75	Lung cancer	0.96	0.86	115	77.0063	84.8257	0
M	70	Lung cancer	1.61	2.09	118	53.5144	30.7035	1
F	53	Lung cancer	0.79	0.4	119	85.7364	119.298	0
F	58	Lung cancer	0.64	0.58	119	98.6786	101.927	0
M	62	Lung cancer	1.4	0.96	119	53.4666	84.3696	0
M	60	Lung cancer	0.8	1.03	119	97.0952	78.5838	0
F	73	Lung cancer	0.97	9.12	120	41.4174	5.3188	1
M	75	Lung cancer	1.36	1.23	120	46.7733	57.0685	1
M	60	Lung cancer	2.07	4.29	121	25.6908	16.0021	1
M	59	Lung cancer	0.59	0.78	123	110.815	98.8024	0
M	75	Lung cancer	0.74	0.75	124	90.2303	89.7338	0
M	62	Lung cancer	1.06	1.16	124	74.844	67.1154	0
F	52	Lung cancer	0.51	0.58	125	110.91	106.315	0
F	69	Lung cancer	0.56	0.56	125	95.443	95.443	0
M	73	Lung cancer	0.84	0.65	125	86.8619	96.5163	0
M	67	Lung cancer	0.8	0.75	126	92.4363	94.921	0
F	51	Lung cancer	0.54	0.67	127	109.611	102.102	0
M	62	Lung cancer	0.72	0.68	127	99.9776	102.354	0
M	61	Lung cancer	0.64	0.82	130	105.676	95.442	0
M	47	Lung cancer	0.64	0.65	133	116.597	115.856	0
M	49	Lung cancer	0.96	1.13	133	92.4369	75.8996	0
F	73	Lung cancer	0.5	0.6	138	96.3238	90.7158	0
F	63	Lung cancer	0.67	0.79	138	93.8477	79.9204	0
F	78	Lung cancer	0.65	0.58	140	85.3086	88.5673	0
M	64	Lung cancer	0.57	0.41	140	108.518	124.254	0
M	43	Lung cancer	0.76	0.95	140	111.742	97.6446	0
F	79	Lung cancer	0.98	0.78	144	55.0407	72.5328	0
M	61	Lung cancer	0.7	0.96	144	101.855	84.9643	0
M	71	Lung cancer	0.84	0.53	145	88.0908	106.447	0
M	71	Lung cancer	0.88	0.73	147	86.4225	93.3219	0
M	66	Lung cancer	1.65	1.4	148	36.4654	38.3632	1
F	75	Lung cancer	0.79	0.89	149	73.4596	63.6015	0
M	76	Lung cancer	0.84	1.03	151	85.0505	70.2297	0
F	73	Lung cancer	1.6	1.06	152	49	52.9527	1
F	43	Lung cancer	0.63	0.7	152	110.213	106.458	0
M	54	Lung cancer	0.96	0.7	152	89.2466	106.988	0
F	75	Lung cancer	0.67	0.62	153	86.2611	88.4905	0
M	52	Lung cancer	1.3	0.99	153	62.7338	87.204	0
F	60	Lung cancer	0.52	0.67	154	104.181	95.8465	0
M	55	Lung cancer	0.71	0.69	155	105.622	106.87	0
M	68	Lung cancer	0.87	1.07	155	88.6787	70.9451	0
M	51	Lung cancer	1.21	1.11	156	68.9005	76.4741	0
M	37	Lung cancer	0.91	0.88	160	107.285	109.737	0
M	56	Lung cancer	1.34	0.97	162	58	53.8042	1
F	71	Lung cancer	0.56	0.64	162	94.1115	90.0665	0
M	62	Lung cancer	0.86	0.79	162	92.9367	96.2369	0
M	78	Lung cancer	0.62	0.54	164	95.0126	100.563	0
F	70	Lung cancer	0.61	0.69	165	92.1454	88.4842	0
M	73	Lung cancer	1.28	1.68	166	50.2792	30.1323	1
M	68	Lung cancer	0.61	0.37	166	102.61	126.017	0
M	73	Lung cancer	1.29	1.17	168	53.7273	50.4143	1
F	50	Lung cancer	0.52	0.85	168	111.763	80.1458	0
M	64	Lung cancer	0.74	0.43	172	97.4789	121.845	0
F	58	Lung cancer	0.68	0.77	174	96.7299	85.3837	0
M	52	Lung cancer	0.85	0.63	176	100.18	113.304	0
M	56	Lung cancer	1.33	1.18	177	41.5722	47.1714	1
M	76	Lung cancer	0.75	0.91	177	89.1057	81.5756	0
M	62	Lung cancer	0.56	1.24	178	110.856	61.9163	0
F	49	Lung cancer	0.73	0.67	180	97.0157	103.546	0
F	57	Lung cancer	0.6	0.54	181	101.507	105.087	0
M	79	Lung cancer	1.38	1.09	182	54.0804	52.2861	1
M	64	Lung cancer	0.99	0.93	182	80.1544	86.4479	0
M	52	Lung cancer	0.86	1.15	182	99.6999	72.7571	0
M	55	Lung cancer	0.86	0.74	183	97.6209	103.841	0
M	73	Lung cancer	0.97	0.97	184	77.1234	77.1234	0
M	81	Lung cancer	0.44	0.8	185	107.113	83.7784	0
M	73	Lung cancer	1.3	1.32	186	52.872	41.4821	1
F	63	Lung cancer	0.47	0.56	186	105.459	99.5517	0
M	55	Lung cancer	0.68	0.62	186	107.513	111.673	0
M	73	Lung cancer	0.49	1.01	186	108.402	73.4461	0
M	62	Lung cancer	0.58	0.87	187	109.269	92.4962	0
M	75	Lung cancer	1.74	1.29	190	59	58.2033	1
M	81	Lung cancer	0.83	0.99	190	82.5203	71.1319	0
M	74	Lung cancer	1.5	1.28	193	59.515	46.8411	1
M	70	Lung cancer	0.69	0.86	193	96.1819	87.858	0
F	67	Lung cancer	1.02	0.82	194	57.0543	74.2822	0
M	66	Lung cancer	1.27	1.1	196	52.5797	54.3183	1
M	53	Lung cancer	0.76	0.83	196	104.162	100.457	0
M	49	Lung cancer	0.84	0.89	203	102.813	100.398	0
M	63	Lung cancer	0.81	0.78	206	94.5863	96.0649	0
M	65	Lung cancer	0.73	0.87	208	97.3393	90.5673	0
M	62	Lung cancer	0.75	0.66	209	98.3141	103.618	0
M	56	Lung cancer	1.2	1.12	210	67.1933	73.0385	0
M	51	Lung cancer	1.51	1.26	216	52.7141	65.6088	0
M	67	Lung cancer	1.03	0.49	217	74.8131	113.069	0
M	45	Lung cancer	1.35	1.2	221	62.9566	72.5913	0
M	66	Lung cancer	0.71	1.21	222	97.7678	62.0099	0
M	67	Lung cancer	0.8	0.69	223	92.4363	98.2303	0
F	62	Lung cancer	0.76	0.86	224	84.3404	72.6325	0
F	73	Lung cancer	0.69	0.87	224	86.639	66.2983	0
M	70	Lung cancer	0.58	0.62	224	103.298	100.505	0
M	69	Lung cancer	0.61	0.76	224	101.892	93.0886	0
M	66	Lung cancer	0.73	0.8	228	96.6579	93.0879	0
M	51	Lung cancer	0.54	0.74	229	121.566	106.8	0
M	56	Lung cancer	1.47	8.35	230	11	6.25942	1
F	57	Lung cancer	0.66	0.73	230	98.3732	91.714	0
F	67	Lung cancer	0.7	0.82	230	89.9419	74.2822	0
M	51	Lung cancer	0.92	0.76	230	95.9601	105.636	0
F	75	Lung cancer	1.11	1.93	231	28.3109	28.3109	1
M	70	Lung cancer	1.23	1.47	231	47.2079	47.9855	1
M	51	Lung cancer	0.8	1.08	231	103.432	79.0498	0
M	57	Lung cancer	1.38	1.21	234	49	46.0837	1
M	62	Lung cancer	0.88	0.74	237	92.0627	98.858	0
M	71	Lung cancer	0.92	0.99	237	83.3826	76.3083	0
F	60	Lung cancer	0.89	0.8	238	70.6689	80.3906	0
M	67	Lung cancer	0.95	0.79	238	82.4955	92.9154	0
M	64	Lung cancer	1.3	1.17	240	58.1265	46.3388	1
F	77	Lung cancer	1.48	1.54	241	43.8647	46.9827	1
M	52	Lung cancer	0.62	0.67	244	114.051	110.473	0
M	59	Lung cancer	0.95	0.88	245	87.2642	94.0234	0
F	63	Lung cancer	1.66	1.03	246	52	55.5986	1
M	59	Lung cancer	0.72	0.69	246	102.107	103.909	0
M	61	Lung cancer	0.84	0.73	248	94.5014	100.113	0
M	58	Lung cancer	0.65	1.07	251	107.241	76.1079	0
M	65	Lung cancer	0.86	1.14	251	90.9987	67.1122	0
F	71	Lung cancer	0.99	1.18	252	57.8034	55.4429	1
M	70	Lung cancer	1.41	0.64	253	50.1118	99.202	0
M	63	Lung cancer	0.65	0.99	253	103.54	80.7194	0
M	62	Lung cancer	1.19	0.8	255	65.0752	95.7406	0
M	69	Lung cancer	0.79	0.71	255	91.6191	95.729	0
M	70	Lung cancer	1.33	1.37	256	59	57.2481	1
M	64	Lung cancer	0.66	0.59	256	102.172	106.99	0
M	75	Lung cancer	1.21	1.92	257	24.0601	27.1223	1
M	69	Lung cancer	0.64	0.63	258	99.9013	100.55	0
F	67	Lung cancer	2.06	1.26	259	59	50.1477	1
M	67	Lung cancer	2.16	1.64	260	56.0137	33.0478	1
M	42	Lung cancer	0.87	0.84	261	106.448	107.995	0
F	42	Lung cancer	1.17	0.73	262	57.6126	101.905	0
M	62	Lung cancer	0.92	0.82	264	88.8244	94.7739	0
M	58	Lung cancer	1.45	1.04	265	59	58.1295	1
F	59	Lung cancer	0.49	0.65	267	106.987	97.4893	0
F	63	Lung cancer	0.6	0.69	267	97.3174	92.9439	0
M	77	Lung cancer	0.66	0.51	268	93.2551	103.68	0
F	70	Lung cancer	1.37	5.45	269	13	7.79177	1
F	76	Lung cancer	0.7	0.75	269	84.4317	77.6747	0
M	60	Lung cancer	0.62	0.71	269	107.819	101.977	0
M	66	Lung cancer	0.74	0.58	271	96.1189	106.242	0
F	79	Lung cancer	0.47	0.53	272	94.2476	90.5949	0
M	74	Lung cancer	0.6	0.7	272	99.046	92.9655	0
M	49	Lung cancer	0.84	0.7	273	102.813	110.813	0
M	50	Lung cancer	0.85	0.81	274	101.598	103.631	0
M	55	Lung cancer	0.93	0.96	274	92.0897	88.6219	0
M	69	Lung cancer	0.92	1.07	274	84.5623	70.4485	0
F	62	Lung cancer	0.51	0.39	277	103.386	112.926	0
M	62	Lung cancer	0.84	0.57	278	93.8399	110.053	0
F	55	Lung cancer	0.62	0.64	280	101.838	100.78	0
M	55	Lung cancer	0.62	0.81	280	111.673	100.054	0
M	71	Lung cancer	0.99	0.74	280	76.3083	92.8015	0
F	60	Lung cancer	0.83	0.78	281	76.891	82.8893	0
M	62	Lung cancer	0.75	0.59	282	98.3141	108.504	0
M	69	Lung cancer	0.96	0.76	283	80.3213	93.0886	0
M	54	Lung cancer	0.89	0.78	285	96.9333	102.334	0
M	49	Lung cancer	0.99	0.9	286	89.0612	99.9384	0
M	45	Lung cancer	0.7	0.8	288	113.971	107.884	0
M	66	Lung cancer	0.87	0.74	288	89.9334	96.1189	0
M	55	Lung cancer	1.06	1.28	288	78.6162	62.5879	0
F	58	Lung cancer	1.43	0.8	289	40.3963	81.528	0
M	68	Lung cancer	0.94	0.3	289	82.9728	137.361	0
F	62	Lung cancer	0.75	0.69	290	85.7019	93.5991	0
M	56	Lung cancer	1.12	0.9	291	73.0385	95.143	0
F	54	Lung cancer	0.71	0.68	293	96.8666	99.4864	0
M	42	Lung cancer	0.88	0.97	294	105.949	95.887	0
M	69	Lung cancer	0.69	0.78	295	96.8599	92.1001	0
F	75	Lung cancer	0.52	0.73	296	93.7623	80.8206	0
M	66	Lung cancer	1.01	0.91	296	77.1479	87.512	0
F	75	Lung cancer	0.73	0.82	299	80.8206	70.2229	0
F	90	Lung cancer	0.86	2.07	300	37.769	24.7645	1
M	42	Lung cancer	0.96	0.63	301	97.0959	121.549	0
M	62	Lung cancer	0.59	0.56	301	108.504	110.856	0
F	66	Lung cancer	0.84	0.89	302	72.6579	67.7523	0
M	68	Lung cancer	0.99	0.87	302	77.9335	88.6787	0
M	66	Lung cancer	0.64	0.8	304	102.029	93.0879	0
M	51	Lung cancer	3.01	1.06	305	22.8941	80.8565	0
F	83	Lung cancer	0.84	0.69	307	64.4793	80.7618	0
F	67	Lung cancer	0.6	0.35	308	94.621	112.98	0
M	59	Lung cancer	1.02	1.24	308	80.0767	63.2349	0
F	30	Lung cancer	0.72	0.76	311	112.732	105.599	0
F	69	Lung cancer	0.59	0.5	311	93.8183	99.0688	0
F	65	Lung cancer	0.63	0.82	314	94.4317	75.3332	0
M	63	Lung cancer	0.66	0.62	315	102.892	105.57	0
F	63	Lung cancer	0.69	0.79	316	92.9439	79.9204	0
M	66	Lung cancer	0.84	1.18	319	91.2398	63.921	0
F	55	Lung cancer	0.36	0.59	321	121.783	103.514	0
F	51	Lung cancer	0.71	0.95	321	98.9296	69.5713	0
F	60	Lung cancer	0.71	0.51	322	92.8687	104.849	0
F	47	Lung cancer	0.92	0.74	325	74.3843	96.7831	0
F	45	Lung cancer	0.61	0.62	328	109.835	109.249	0
F	69	Lung cancer	0.92	0.81	328	63.733	74.3406	0
M	71	Lung cancer	1.08	0.93	329	68.6888	82.2999	0
M	75	Lung cancer	0.9	0.97	334	83.2555	76.0475	0
M	40	Lung cancer	1.31	0.99	335	67.6219	94.8736	0
M	51	Lung cancer	1.31	1.09	337	62.5935	78.1738	0
M	62	Lung cancer	1.22	1.06	337	63.1455	74.844	0
M	63	Lung cancer	0.83	0.94	338	93.6428	85.9388	0
F	60	Lung cancer	0.47	0.51	339	107.705	104.849	0
M	69	Lung cancer	0.79	1.22	339	91.6191	60.1156	0
M	54	Lung cancer	1.04	0.81	340	81.0148	100.759	0
F	67	Lung cancer	1.01	1.24	341	43.8821	44.7392	1
M	58	Lung cancer	3	1.04	344	57	57.7226	1
M	44	Lung cancer	0.52	0.7	344	129.689	114.774	0
M	65	Lung cancer	0.82	0.81	345	92.7975	93.2667	0
F	63	Lung cancer	0.73	0.54	348	87.9288	100.75	0
M	75	Lung cancer	0.84	0.74	350	85.6501	90.2303	0
M	67	Lung cancer	0.72	0.63	351	96.527	101.973	0
M	73	Lung cancer	0.62	0.58	351	98.409	101.144	0
M	30	Lung cancer	1.3	1.39	351	73.2181	67.526	0
F	65	Lung cancer	0.5	0.88	354	101.892	69.1684	0
M	64	Lung cancer	0.59	0.61	357	106.99	105.534	0
M	71	Lung cancer	0.69	0.68	357	95.5086	96.0834	0
F	67	Lung cancer	0.81	0.88	358	75.3924	68.2034	0
M	28	Lung cancer	0.85	0.94	361	118.577	109.892	0
M	64	Lung cancer	0.6	0.65	362	106.254	102.815	0
F	83	Lung cancer	1.02	1.56	363	48.079	50.3236	1
F	42	Lung cancer	1.19	1.15	363	56.5189	50.0499	1
F	49	Lung cancer	0.66	0.9	363	104.06	75.3217	0
F	70	Lung cancer	1.49	1.05	364	47.8388	55.0894	1
F	66	Lung cancer	0.57	0.59	364	96.9097	95.8164	0
M	54	Lung cancer	0.89	1.28	364	96.9333	63.0291	0
F	61	Lung cancer	1.27	1.7	365	24.4664	32.3168	1
M	66	Lung cancer	1.26	1.05	365	54	57.0587	1
M	58	Lung cancer	0.7	0.78	365	104.024	99.4989	0
M	75	Lung cancer	1.15	1.09	366	61.9025	66.0455	0
M	74	Lung cancer	0.78	0.83	368	88.9214	86.6794	0
M	63	Lung cancer	0.68	0.66	370	101.638	102.892	0
M	61	Lung cancer	0.73	0.77	370	100.113	97.9421	0
M	68	Lung cancer	1.01	0.92	370	76.0716	85.1584	0
F	51	Lung cancer	0.71	0.58	371	98.9296	107.064	0
M	64	Lung cancer	0.71	0.53	371	99.1511	111.812	0
M	55	Lung cancer	0.66	0.69	371	108.84	106.87	0
F	52	Lung cancer	0.92	0.92	372	71.817	71.817	0
F	47	Lung cancer	0.71	0.96	372	101.749	70.6537	0
M	52	Lung cancer	0.75	0.72	372	105.469	107.253	0
M	65	Lung cancer	0.7	0.7	372	99.0327	99.0327	0
M	75	Lung cancer	0.9	0.76	372	83.2555	89.2467	0
M	56	Lung cancer	0.71	0.7	373	104.883	105.496	0
M	52	Lung cancer	2.6	0.9	373	27.1367	97.8543	0
F	61	Lung cancer	0.44	0.44	374	109.297	109.297	0
F	74	Lung cancer	0.78	0.6	375	75.1256	90.0808	0
M	62	Lung cancer	0.64	0.96	375	104.936	84.3696	0
M	78	Lung cancer	1.15	1.06	375	60.6116	66.8875	0
M	66	Lung cancer	1.42	1.33	376	52.3825	50.4838	1
F	54	Lung cancer	0.71	0.7	377	96.8666	98.5421	0
F	66	Lung cancer	0.91	0.84	377	65.9562	72.6579	0
M	55	Lung cancer	0.81	0.78	377	100.054	101.618	0
M	63	Lung cancer	0.82	1.15	378	94.1105	67.3468	0
M	51	Lung cancer	1.15	1.27	378	73.27	64.9847	0
F	40	Lung cancer	0.58	0.57	379	115.665	116.329	0
M	62	Lung cancer	0.92	0.7	379	88.8244	101.142	0
M	65	Lung cancer	1.07	1.11	379	72.456	69.3113	0
F	66	Lung cancer	0.42	0.7	382	107.152	90.5759	0
M	64	Lung cancer	0.72	0.73	382	98.5828	98.0255	0
F	64	Lung cancer	2.71	1.55	383	41	35.631	1
M	60	Lung cancer	0.76	0.51	383	99.1638	116.831	0
M	68	Lung cancer	0.56	0.57	383	106.281	105.511	0
F	68	Lung cancer	0.8	0.93	384	75.9975	63.3489	0
F	72	Lung cancer	0.8	0.91	384	73.8918	63.234	0
M	56	Lung cancer	0.62	0.51	384	110.891	120.16	0
M	71	Lung cancer	0.9	1.02	384	85.628	73.6033	0
M	73	Lung cancer	1.11	1.17	384	65.5236	61.4832	0
F	50	Lung cancer	0.5	0.49	385	113.214	113.969	0
F	64	Lung cancer	0.5	0.54	385	102.61	100.045	0
M	70	Lung cancer	1.22	0.87	385	59.6948	87.4415	0
M	75	Lung cancer	0.64	1.1	385	95.7782	65.3203	0
M	65	Lung cancer	0.8	0.75	386	93.7441	96.264	0
M	48	Lung cancer	0.86	1.06	386	102.541	82.5786	0
M	50	Lung cancer	1.84	1.3	387	35.7044	39.3885	1
F	68	Lung cancer	0.75	0.83	387	82.1648	72.6891	0
F	68	Lung cancer	1.19	1.16	388	55	53.8848	1
F	56	Lung cancer	0.9	0.63	388	71.7075	100.595	0
F	68	Lung cancer	0.58	0.49	388	95.0125	100.432	0
F	67	Lung cancer	0.47	0.64	388	102.537	92.6331	0
M	67	Lung cancer	0.77	0.89	388	93.8998	88.4735	0
M	68	Lung cancer	0.57	0.57	389	105.511	105.511	0
M	44	Lung cancer	0.52	1.18	389	129.689	74.6036	0
F	50	Lung cancer	0.54	0.64	391	110.384	104.383	0
M	78	Lung cancer	0.69	0.7	391	90.9258	90.3897	0
M	51	Lung cancer	0.78	0.86	392	104.514	100.403	0
F	61	Myelomas	0.43	0.73	253	110.127	89.1729	0
F	56	Myelomas	1.11	1.32	364	55.6479	45.1305	0
F	60	Myelomas	0.8	0.75	225	80.3906	86.9144	0
M	52	Myelomas	6.67	7.08	165	8.68743	8.08293	0
F	64	Myelomas	0.55	0.89	102	99.4426	68.7109	0
M	70	Myelomas	0.86	0.97	305	87.858	78.766	0
M	78	Myelomas	1	1.02	138	71.7695	70.0716	0
F	65	Myelomas	1.04	1	90	54	53.7127	1
F	66	Myelomas	0.76	0.72	94	82.0036	87.543	0
F	64	Myelomas	1.09	1.29	103	59	58.2033	1
M	67	Myelomas	0.85	0.74	103	90.1615	95.4461	0
M	77	Myelomas	1.35	0.83	118	50.2825	84.8719	0
M	74	Myelomas	0.68	1.09	168	94.0797	66.5111	0
F	58	Myelomas	2.3	0.97	181	57	58.5362	1
F	51	Myelomas	0.55	0.68	186	108.951	101.605	0
F	66	Myelomas	0.63	0.66	195	93.7707	92.3464	0
F	52	Myelomas	0.52	0.53	196	110.204	109.515	0
F	56	Myelomas	0.83	0.51	294	79.0822	107.837	0
M	52	Myelomas	1.42	1.25	309	56.3823	65.7802	0
M	60	Myelomas	0.64	0.89	357	106.421	92.9327	0
F	63	Myelomas	0.72	0.66	364	89.4074	94.3132	0
M	61	Myelomas	0.76	1.04	368	98.4697	77.1275	0
F	69	Myelomas	0.41	0.48	383	105.753	100.408	0
F	64	Myelomas	0.49	0.61	388	103.294	96.1121	0
F	71	Myelomas	0.69	0.87	390	87.8648	67.2363	0
M	41	Prostate cancer	0.5	0.47	342	134.603	138.07	0
M	75	Prostate cancer	0.75	0.63	120	89.7338	96.4001	0
M	73	Prostate cancer	0.96	1.24	172	78.0958	57.3121	0
M	75	Prostate cancer	4.65	0.79	350	11.4325	87.8378	0
M	65	Prostate cancer	0.97	1.05	337	81.5816	74.1279	0
M	64	Prostate cancer	0.62	0.6	309	104.831	106.254	0
M	62	Prostate cancer	0.61	0.72	234	107.028	99.9776	0
M	72	Prostate cancer	0.92	0.8	319	82.7989	89.246	0
M	51	Prostate cancer	1.17	3.31	265	71.7585	20.4098	0
M	49	Prostate cancer	0.58	0.59	188	119.717	118.879	0
M	66	Prostate cancer	0.9	2.36	211	88.689	27.6502	0
M	57	Prostate cancer	0.88	0.79	284	95.3537	99.6771	0
M	75	Prostate cancer	0.77	0.71	113	88.7685	91.7781	0
M	71	Prostate cancer	0.88	0.7	363	86.4225	94.9454	0
M	79	Prostate cancer	0.64	0.84	359	93.1244	83.2769	0
M	55	Prostate cancer	1.32	1.16	101	60.3022	70.4981	0
M	41	Prostate cancer	0.96	0.89	283	97.7803	106.202	0
M	64	Prostate cancer	0.82	0.73	255	93.4517	98.0255	0
M	69	Prostate cancer	1.1	0.79	170	68.1322	91.6191	0
M	75	Prostate cancer	0.75	0.79	181	89.7338	87.8378	0
M	54	Prostate cancer	0.79	0.87	217	101.8	97.843	0
M	48	Prostate cancer	0.81	0.8	227	105.097	105.635	0
M	67	Prostate cancer	1.27	1.1	276	58.0763	69.0962	0
M	62	Prostate cancer	0.71	0.65	187	100.554	104.27	0
M	47	Prostate cancer	1.3	0.93	267	64.9764	97.413	0
M	61	Prostate cancer	0.8	0.9	266	96.4155	91.8593	0
M	76	Prostate cancer	1.02	0.92	198	71.063	80.5048	0
M	66	Prostate cancer	0.95	0.9	323	83.077	88.689	0
M	64	Prostate cancer	1.03	1	356	76.4064	79.1863	0
M	61	Prostate cancer	1.08	0.82	363	73.6874	95.442	0
M	65	Prostate cancer	0.97	1.01	266	81.5816	77.6918	0
M	64	Prostate cancer	0.7	1.02	123	99.7308	77.313	0
M	64	Prostate cancer	1.17	1.09	92	65.4958	71.3512	0
M	70	Prostate cancer	1.01	1.06	224	75.0103	70.754	0
M	70	Prostate cancer	1.16	0.81	144	63.4477	90.0477	0
M	67	Prostate cancer	0.58	0.63	108	105.498	101.973	0
M	51	Prostate cancer	1.31	0.97	214	62.5935	90.0125	0
M	74	Prostate cancer	0.64	0.83	126	96.4533	86.6794	0
M	46	Prostate cancer	0.92	0.94	340	99.3904	96.8394	0
M	56	Prostate cancer	0.67	0.66	159	107.412	108.078	0
M	71	Prostate cancer	0.62	0.74	134	99.8014	92.8015	0
M	67	Prostate cancer	0.79	0.78	115	92.9154	93.4032	0
M	60	Prostate cancer	0.85	0.91	329	94.7058	91.2793	0
M	42	Prostate cancer	0.68	0.53	193	108.236	117.485	0
M	45	Prostate cancer	0.69	0.72	323	105.471	101.458	0
M	56	Prostate cancer	0.66	0.71	185	108.078	104.883	0
M	78	Prostate cancer	0.71	0.71	270	89.8643	89.8643	0
M	74	Prostate cancer	0.87	0.88	259	85.0188	84.6203	0
M	41	Prostate cancer	0.91	0.99	291	104.313	94.2095	0
M	62	Prostate cancer	1.08	1.08	364	73.1716	73.1716	0
M	86	Prostate cancer	0.77	0.82	353	82.1676	80.0702	0
M	50	Prostate cancer	1.16	1.22	195	73.0182	68.6992	0
M	50	Prostate cancer	0.81	0.78	295	103.631	105.251	0
M	72	Prostate cancer	0.69	0.59	359	94.84	101.144	0
M	63	Prostate cancer	0.93	0.77	134	87.0573	96.5757	0
M	70	Prostate cancer	0.89	0.77	98	86.6285	91.9417	0
M	72	Prostate cancer	1.05	0.99	113	70.571	75.7742	0
M	72	Prostate cancer	0.86	1.07	242	86.6323	68.9794	0
M	67	Prostate cancer	0.41	0.46	291	121.663	116.043	0
M	56	Prostate cancer	0.81	0.79	321	99.3535	100.38	0
M	74	Prostate cancer	0.61	0.65	337	98.3754	95.8407	0
M	52	Prostate cancer	0.68	0.76	195	109.803	104.896	0
M	74	Prostate cancer	0.74	0.62	133	90.8663	97.7202	0
M	67	Prostate cancer	0.91	0.93	151	86.8994	84.6451	0
M	62	Prostate cancer	0.79	0.71	93	80.4838	91.5731	0
M	73	Prostate cancer	0.66	0.66	320	95.9125	95.9125	0
M	68	Prostate cancer	0.71	0.77	166	96.4039	93.2425	0
M	60	Prostate cancer	0.95	0.89	286	86.6534	92.9327	0
M	61	Prostate cancer	0.98	0.94	279	82.8724	87.1547	0
M	69	Prostate cancer	0.8	0.9	118	91.1467	86.8395	0
M	52	Prostate cancer	1.14	1	166	73.5294	86.1508	0
M	69	Prostate cancer	1.01	0.93	226	75.5391	83.4643	0
M	56	Prostate cancer	1.1	1.11	161	74.647	73.8347	0
M	62	Prostate cancer	1.12	1.19	95	70.024	65.0752	0
M	47	Prostate cancer	0.62	0.6	149	118.128	119.731	0
M	63	Prostate cancer	0.86	0.78	359	92.2862	96.0649	0
M	73	Prostate cancer	0.92	1.05	288	82.2193	70.077	0
M	76	Prostate cancer	1.07	1.11	227	67.0681	64.1572	0
M	57	Prostate cancer	0.85	0.77	284	96.7228	100.733	0
M	69	Prostate cancer	0.88	0.89	191	87.6453	87.2392	0
M	79	Prostate cancer	0.8	0.74	323	70.3462	77.2993	0
M	56	Prostate cancer	0.87	0.87	322	96.478	96.478	0
M	62	Prostate cancer	1.2	1.08	185	64.4201	73.1716	0
M	72	Prostate cancer	1.11	1.05	109	65.9855	70.571	0
M	40	Prostate cancer	0.76	0.78	97	114.122	112.91	0
M	65	Prostate cancer	0.79	0.66	157	94.23	101.457	0
M	70	Prostate cancer	0.66	0.65	197	97.9552	98.5718	0
M	85	Prostate cancer	0.7	0.89	345	86.0525	77.965	0
M	59	Prostate cancer	0.69	0.46	121	95.5926	109.234	0
M	76	Prostate cancer	0.87	0.89	333	83.8327	83.0532	0
M	49	Prostate cancer	0.69	0.64	230	102.549	105.119	0
M	62	Prostate cancer	0.56	0.6	117	110.856	107.757	0
M	59	Prostate cancer	0.88	0.93	202	94.0234	89.5381	0
M	68	Prostate cancer	0.85	0.88	361	89.5304	88.2631	0
M	77	Prostate cancer	0.98	0.87	332	74.0625	83.2458	0
M	56	Prostate cancer	0.87	0.69	154	96.478	106.122	0
M	59	Prostate cancer	0.54	0.58	206	114.922	111.596	0
M	48	Prostate cancer	1.19	1.38	332	71.8003	60.0272	0
M	68	Prostate cancer	0.93	0.97	124	84.0526	79.8804	0
M	70	Prostate cancer	0.53	0.86	129	96.5073	68.6633	0
M	65	Prostate cancer	1.04	0.92	258	74.9905	86.9721	0
M	61	Prostate cancer	0.64	0.53	350	105.676	114.193	0
M	66	Prostate cancer	0.55	0.63	180	108.586	102.691	0
M	64	Prostate cancer	0.91	0.79	315	88.7502	94.8943	0
M	41	Prostate cancer	1.24	1.24	352	71.7581	71.7581	0
M	52	Prostate cancer	0.69	0.79	360	109.146	103.24	0
M	65	Prostate cancer	0.9	0.8	338	89.3141	93.7441	0
M	50	Prostate cancer	1.17	1.17	154	72.2643	72.2643	0
M	72	Prostate cancer	0.77	0.83	258	90.659	87.9058	0
M	70	Prostate cancer	0.98	0.93	106	58.6329	62.4651	0
M	67	Prostate cancer	0.64	0.68	327	101.315	98.8215	0
M	66	Prostate cancer	0.51	0.49	354	112.009	113.866	0
M	58	Prostate cancer	0.74	0.71	272	101.675	103.419	0
M	64	Prostate cancer	0.52	0.58	232	112.691	107.745	0
M	43	Prostate cancer	1.02	0.87	101	89.6021	105.703	0
M	74	Prostate cancer	0.6	0.58	92	99.046	100.436	0
M	66	Prostate cancer	1.02	1.14	128	76.2344	66.6424	0
M	70	Prostate cancer	0.53	0.72	296	107.197	94.5141	0
M	78	Prostate cancer	0.89	0.78	235	81.8945	86.4576	0
M	62	Prostate cancer	0.77	1.17	228	97.2565	66.4225	0
M	63	Prostate cancer	0.83	0.67	124	93.6428	102.258	0
M	50	Prostate cancer	0.79	0.89	182	104.701	99.6956	0
M	62	Prostate cancer	1.01	1.08	357	79.3464	73.1716	0
M	60	Prostate cancer	1.3	0.79	118	59.3056	97.5985	0
M	50	Prostate cancer	1.13	1.22	202	75.3683	68.6992	0
M	83	Prostate cancer	2.02	1.61	90	31.0475	31.2808	1
M	73	Prostate cancer	1.25	4.3	90	10	9.74135	1
M	57	Prostate cancer	0.8	0.58	90	99.1631	113.175	0
M	64	Prostate cancer	0.71	0.63	90	99.1511	104.144	0
M	65	Prostate cancer	1.46	1.26	91	59	59.4636	1
M	68	Prostate cancer	2.65	1.3	91	39.1773	41.3738	1
M	60	Prostate cancer	5.4	2.29	91	22.3056	23.8455	1
M	51	Prostate cancer	1.05	1.06	91	81.7885	80.8565	0
M	60	Prostate cancer	1.86	1.23	92	48.6349	50.5536	1
M	62	Prostate cancer	1.28	1.01	92	55.0894	57.7379	1
M	49	Prostate cancer	1.19	0.98	92	57	58.2224	1
M	64	Prostate cancer	0.83	0.72	92	92.9873	98.5828	0
M	80	Prostate cancer	0.7	0.85	92	89.1287	82.2927	0
M	65	Prostate cancer	0.37	0.43	93	128.701	120.992	0
M	66	Prostate cancer	0.56	0.61	93	107.785	104.062	0
M	77	Prostate cancer	0.69	0.59	94	91.5668	97.6528	0
M	64	Prostate cancer	2.99	1.33	95	59	58.0988	1
M	65	Prostate cancer	1.28	1.89	96	24.2346	25.9501	1
M	56	Prostate cancer	1.47	1.16	96	58	50.9402	1
M	63	Prostate cancer	1.43	1.56	97	38	33.6586	1
M	47	Prostate cancer	0.85	1.03	97	103.762	86.0979	0
M	69	Prostate cancer	0.66	0.63	98	90.4207	91.8153	0
M	64	Prostate cancer	1.5	2.22	99	37.2578	27.7524	1
M	40	Prostate cancer	1.65	1.31	99	56.5129	49.2951	1
M	66	Prostate cancer	0.8	0.68	99	77.0727	91.4439	0
M	77	Prostate cancer	1.58	1.21	101	34.0355	42.3583	1
M	63	Prostate cancer	1.35	1.71	101	46	40.249	1
M	74	Prostate cancer	1.4	1.07	101	49.1444	68.017	0
M	58	Prostate cancer	1.02	1.09	102	80.6412	74.4228	0
M	49	Prostate cancer	0.87	0.83	103	101.341	103.32	0
M	68	Prostate cancer	0.83	0.8	103	90.4109	91.7892	0
M	73	Prostate cancer	1.94	1.78	104	35.7564	29.3075	1
M	52	Prostate cancer	1.62	1.26	105	47	43.8821	1
M	42	Prostate cancer	1.45	1.95	107	31	25.7	1
M	40	Prostate cancer	0.85	0.89	108	108.991	106.951	0
M	61	Prostate cancer	0.91	0.55	110	90.6403	112.468	0
M	62	Prostate cancer	0.97	0.82	111	62.7961	76.9376	0
M	66	Prostate cancer	0.99	0.93	112	79.0361	85.2418	0
M	55	Prostate cancer	1.44	3.78	114	33	15.9777	1
M	66	Prostate cancer	1.25	2.62	115	57.8615	18.4953	1
M	52	Prostate cancer	0.84	0.8	115	100.669	102.708	0
M	62	Prostate cancer	3.6	1.3	117	49.4136	56.8579	1
M	59	Prostate cancer	1.06	1.05	118	76.438	77.319	0
M	76	Prostate cancer	1.19	1.01	122	58.98	71.9145	0
M	70	Prostate cancer	1.06	1.11	122	70.754	66.9191	0
M	62	Prostate cancer	0.85	0.8	124	93.3845	95.7406	0
M	58	Prostate cancer	0.87	0.91	124	95.132	92.5707	0
M	67	Prostate cancer	0.93	1	124	84.6451	77.535	0
M	50	Prostate cancer	1.52	1.32	124	52.6638	62.4578	0
M	55	Prostate cancer	0.89	0.89	125	96.2547	96.2547	0
M	65	Prostate cancer	0.86	0.8	126	90.9987	93.7441	0
M	63	Prostate cancer	1.03	0.98	127	76.9451	81.7163	0
M	54	Prostate cancer	1.45	0.95	128	54.2081	90.3837	0
M	45	Prostate cancer	0.69	0.52	130	114.647	128.781	0
M	77	Prostate cancer	1.52	1.48	132	47.687	36.6345	1
M	62	Prostate cancer	1.29	2.28	132	26	19.1461	1
M	67	Prostate cancer	0.78	0.64	132	93.4032	101.315	0
M	67	Prostate cancer	0.84	0.99	132	90.6011	78.4829	0
M	83	Prostate cancer	1.08	1.12	132	63.1359	60.4201	0
M	55	Prostate cancer	1.52	1.01	133	47.3149	55.355	1
M	71	Prostate cancer	0.85	0.79	136	87.6634	90.341	0
M	63	Prostate cancer	0.71	0.77	139	99.85	96.5757	0
M	71	Prostate cancer	1.54	1.31	140	43.3829	40.9922	1
M	67	Prostate cancer	0.85	0.81	140	90.1615	91.9655	0
M	76	Prostate cancer	0.8	0.75	141	86.7732	89.1057	0
M	65	Prostate cancer	0.86	0.72	144	71.1178	88.1601	0
M	55	Prostate cancer	0.91	1.01	146	71.2547	62.816	0
M	75	Prostate cancer	1.24	0.79	147	56.5126	87.8378	0
M	56	Prostate cancer	0.78	0.6	149	100.907	112.396	0
M	61	Prostate cancer	0.56	0.6	149	111.638	108.517	0
M	63	Prostate cancer	0.94	0.85	149	85.9388	92.7309	0
M	70	Prostate cancer	1.38	1.07	150	55	53.47	1
M	67	Prostate cancer	0.78	0.76	151	93.4032	94.4057	0
M	65	Prostate cancer	1.27	2.03	152	30.418	27.0105	1
M	51	Prostate cancer	0.55	0.58	152	120.652	118.047	0
M	60	Prostate cancer	0.8	0.71	152	97.0952	101.977	0
M	68	Prostate cancer	0.74	0.53	153	94.778	108.714	0
M	59	Prostate cancer	1.89	0.97	153	37.9893	85.0936	0
M	56	Prostate cancer	1.15	0.64	154	70.7412	109.454	0
M	73	Prostate cancer	1.31	2.04	155	32	30.7396	1
M	78	Prostate cancer	1.04	0.97	155	68.4457	74.4617	0
M	58	Prostate cancer	0.68	0.72	157	96.7299	92.6035	0
M	69	Prostate cancer	1.35	1.66	159	37	33.2606	1
M	55	Prostate cancer	0.69	0.63	160	106.87	110.941	0
M	77	Prostate cancer	0.35	0.86	160	121.03	83.6423	0
M	53	Prostate cancer	1.51	1.24	162	51.9787	65.9571	0
M	68	Prostate cancer	0.59	0.6	164	104.026	103.31	0
M	55	Prostate cancer	0.9	0.75	166	72.213	90.0214	0
M	50	Prostate cancer	0.81	0.83	166	103.631	102.597	0
M	65	Prostate cancer	1.11	0.95	167	69.3113	83.6627	0
M	41	Prostate cancer	0.74	0.74	168	100.949	100.949	0
M	67	Prostate cancer	0.66	0.68	171	100.041	98.8215	0
M	63	Prostate cancer	0.88	0.83	171	91.4183	93.6428	0
M	70	Prostate cancer	3.12	1.08	176	39.8327	55.9283	1
M	77	Prostate cancer	2.1	3.4	180	34.8851	18.034	1
M	66	Prostate cancer	0.48	0.52	181	114.835	111.118	0
M	62	Prostate cancer	0.69	0.62	182	101.742	106.315	0
M	62	Prostate cancer	1.03	0.94	182	77.4875	86.5446	0
M	65	Prostate cancer	0.64	0.62	183	102.748	104.098	0
M	57	Prostate cancer	0.66	0.67	185	107.322	106.66	0
M	76	Prostate cancer	0.72	0.66	185	90.6133	93.9124	0
M	74	Prostate cancer	1.5	1.5	186	45.3989	34.3152	1
M	67	Prostate cancer	1.28	1.85	186	19.8435	28.9721	1
M	67	Prostate cancer	0.99	0.88	192	78.4829	88.8853	0
M	42	Prostate cancer	0.6	1.07	194	124.011	85.1612	0
M	69	Prostate cancer	1.38	1.38	196	59.1676	54.0241	1
M	83	Prostate cancer	2.21	1.25	196	51.7062	58.7872	1
M	56	Prostate cancer	1.03	1.08	203	80.8232	76.3215	0
M	43	Prostate cancer	1.08	0.99	206	83.6193	92.8952	0
M	61	Prostate cancer	1.34	1.26	210	56.7718	61.1582	0
M	69	Prostate cancer	3.21	1.43	211	55	40.1135	1
M	62	Prostate cancer	1.32	1.02	211	59	58.2694	1
M	63	Prostate cancer	0.89	0.77	212	69.1952	82.4369	0
M	62	Prostate cancer	0.47	0.54	212	119.134	112.526	0
M	52	Prostate cancer	1.03	1.06	212	83.1264	80.2906	0
M	65	Prostate cancer	0.59	0.36	217	106.241	130.159	0
M	67	Prostate cancer	0.87	0.91	218	69.1523	65.4945	0
M	58	Prostate cancer	1.07	1.06	221	76.1079	76.9768	0
M	54	Prostate cancer	1.49	1.07	224	58.0276	53.47	1
M	73	Prostate cancer	1.11	0.81	225	65.5236	88.1699	0
M	74	Prostate cancer	0.97	0.9	225	76.5836	83.8424	0
M	81	Prostate cancer	0.74	0.74	227	86.5063	86.5063	0
M	62	Prostate cancer	9.3	1	228	59	58.8486	1
M	69	Prostate cancer	1.01	1.21	229	75.5391	60.7168	0
M	56	Prostate cancer	1.13	0.84	230	72.2577	97.8795	0
M	77	Prostate cancer	0.94	0.8	230	77.8895	86.1658	0
M	49	Prostate cancer	1.11	0.95	235	77.5561	93.6146	0
M	54	Prostate cancer	0.95	0.62	236	90.3837	112.46	0
M	61	Prostate cancer	0.68	0.63	237	103.076	106.362	0
M	56	Prostate cancer	0.77	0.8	239	101.443	99.8621	0
M	51	Prostate cancer	0.93	0.92	240	94.714	95.9601	0
M	72	Prostate cancer	1.15	1.61	245	53	46.4411	1
M	75	Prostate cancer	0.71	0.68	248	83.5811	85.8416	0
M	84	Prostate cancer	0.9	1.02	251	78.1549	67.1796	0
M	54	Prostate cancer	1.05	1.11	252	80.0829	74.8794	0
M	59	Prostate cancer	1.11	1.13	253	72.295	70.7509	0
M	64	Prostate cancer	0.79	0.75	254	94.8943	96.9426	0
M	60	Prostate cancer	0.77	0.75	255	98.6325	99.7051	0
M	68	Prostate cancer	1.04	1.08	255	73.4267	70.1516	0
M	75	Prostate cancer	0.65	0.7	257	95.1698	92.3148	0
M	72	Prostate cancer	0.96	1.01	257	78.6463	73.9639	0
M	65	Prostate cancer	0.72	0.83	258	97.8927	92.3364	0
M	74	Prostate cancer	1.06	0.96	260	68.7936	77.5491	0
M	69	Prostate cancer	1.49	1.65	265	55.1539	40.5747	1
M	65	Prostate cancer	1.45	3.32	265	57.9276	14.9018	1
M	59	Prostate cancer	1	0.69	265	82.017	103.909	0
M	64	Prostate cancer	0.89	0.96	265	90.3577	83.1925	0
M	63	Prostate cancer	1	0.85	266	79.7445	92.7309	0
M	50	Prostate cancer	0.75	0.78	267	106.961	105.251	0
M	61	Prostate cancer	1.24	1.21	272	62.3528	64.2266	0
M	62	Prostate cancer	1.69	1.23	273	42.583	62.5254	0
M	64	Prostate cancer	2.35	1.04	275	47.15	52.6849	1
M	79	Prostate cancer	0.69	0.72	275	90.2893	88.7237	0
M	65	Prostate cancer	1.17	1.03	275	65.0373	75.8716	0
M	41	Prostate cancer	0.68	0.65	279	118.624	120.844	0
M	66	Prostate cancer	0.97	0.93	279	81.0106	85.2418	0
M	65	Prostate cancer	0.75	0.93	282	96.264	85.8427	0
M	48	Prostate cancer	1.35	1.13	282	61.6437	76.4347	0
M	60	Prostate cancer	0.9	0.96	283	92.5069	85.5633	0
M	68	Prostate cancer	0.66	0.75	284	99.3411	94.2565	0
M	70	Prostate cancer	0.86	0.78	286	87.858	91.4554	0
M	57	Prostate cancer	0.84	0.96	286	97.1944	87.3855	0
M	74	Prostate cancer	0.8	0.71	287	88.0009	92.4251	0
M	63	Prostate cancer	1.34	1.38	288	49.2291	34.1591	1
M	49	Prostate cancer	0.94	0.95	290	94.82	93.6146	0
M	61	Prostate cancer	0.86	0.69	291	93.5919	102.459	0
M	51	Prostate cancer	0.81	0.66	293	102.905	111.942	0
M	52	Prostate cancer	0.78	0.75	293	103.782	105.469	0
M	72	Prostate cancer	0.74	0.73	293	92.1519	92.6687	0
M	71	Prostate cancer	1.26	1.19	295	52	49.7399	1
M	67	Prostate cancer	0.65	0.73	295	100.671	95.9813	0
M	51	Prostate cancer	0.76	0.8	299	105.636	103.432	0
M	76	Prostate cancer	0.69	0.7	299	92.2123	91.6686	0
M	70	Prostate cancer	1.27	1.99	300	52.3371	35.6936	1
M	48	Prostate cancer	1.46	0.81	302	57.3186	57.5408	1
M	48	Prostate cancer	0.84	1.04	302	103.538	84.5024	0
M	75	Prostate cancer	1	0.84	303	73.298	85.6501	0
M	66	Prostate cancer	0.74	0.57	305	96.1189	107.004	0
M	59	Prostate cancer	1.18	1.14	307	67.1427	70.0013	0
M	52	Prostate cancer	0.81	0.48	308	102.185	126.702	0
M	69	Prostate cancer	0.64	0.85	308	99.9013	88.9037	0
M	63	Prostate cancer	1.66	1.11	308	43.2106	70.2919	0
M	59	Prostate cancer	0.56	0.67	309	113.217	105.172	0
M	58	Prostate cancer	1.03	0.94	311	79.6956	89.0109	0
M	73	Prostate cancer	0.88	0.77	312	85.2169	90.0244	0
M	64	Prostate cancer	0.88	0.85	313	90.7784	92.0817	0
M	59	Prostate cancer	1.43	1.03	315	59	51.4643	1
M	63	Prostate cancer	0.77	0.76	316	96.5757	97.0959	0
M	79	Prostate cancer	0.89	0.76	316	81.3213	86.7739	0
M	55	Prostate cancer	1.02	0.98	316	82.3587	86.44	0
M	60	Prostate cancer	1.02	0.77	317	79.5162	98.6325	0
M	74	Prostate cancer	0.89	0.91	317	84.2283	82.7297	0
M	62	Prostate cancer	0.69	0.58	319	101.742	109.269	0
M	63	Prostate cancer	0.6	0.78	319	107.003	96.0649	0
M	67	Prostate cancer	1.42	1.05	320	54.0581	52.8157	1
M	53	Prostate cancer	0.65	0.57	320	111.075	117.235	0
M	80	Prostate cancer	0.78	1	321	85.2515	70.7682	0
M	48	Prostate cancer	0.97	0.88	330	91.9296	101.577	0
M	78	Prostate cancer	1.07	0.89	334	66.1325	81.8945	0
M	67	Prostate cancer	1.12	1.02	334	67.6073	75.7008	0
M	57	Prostate cancer	0.96	0.93	335	65.8608	68.438	0
M	65	Prostate cancer	0.85	1.06	335	91.4372	73.2832	0
M	64	Prostate cancer	2.56	1.41	336	56	49.0668	1
M	79	Prostate cancer	0.93	0.97	336	77.8024	73.9404	0
M	57	Prostate cancer	0.79	0.56	337	99.6771	114.819	0
M	63	Prostate cancer	1.02	0.98	338	77.858	81.7163	0
M	64	Prostate cancer	1	0.97	340	79.1863	82.1567	0
M	59	Prostate cancer	0.65	0.55	342	106.491	114.059	0
M	60	Prostate cancer	1	0.88	342	81.4429	93.3653	0
M	63	Prostate cancer	0.75	0.58	349	97.6259	108.504	0
M	57	Prostate cancer	0.74	0.99	350	90.2178	63.4556	0
M	47	Prostate cancer	0.94	1.1	351	96.1615	79.5187	0
M	68	Prostate cancer	0.75	1.07	351	94.2565	70.9451	0
M	60	Prostate cancer	1.62	1.12	353	29.3681	53.5225	1
M	80	Prostate cancer	0.79	0.83	356	84.8063	83.102	0
M	69	Prostate cancer	0.67	0.89	360	98.0379	87.2392	0
M	66	Prostate cancer	1.83	1.18	362	53.2504	58.7536	1
M	68	Prostate cancer	1.27	1.09	362	57	54.9214	1
M	68	Prostate cancer	0.5	0.61	364	99.7671	93.4491	0
M	58	Prostate cancer	0.61	0.65	364	110.078	107.241	0
M	67	Prostate cancer	0.67	0.56	364	99.425	107.03	0
M	66	Prostate cancer	0.92	1.01	364	86.3633	77.1479	0
M	64	Prostate cancer	0.95	1.2	364	84.2524	63.5214	0
M	81	Prostate cancer	1.33	1.46	365	42.0718	47.7081	1
M	46	Prostate cancer	0.84	0.92	365	105.002	99.3904	0
M	68	Prostate cancer	1.11	1	365	67.8659	76.9923	0
M	72	Prostate cancer	0.9	1.02	365	85.0286	73.0881	0
M	70	Prostate cancer	0.7	0.76	367	88.0663	79.7315	0
M	65	Prostate cancer	0.87	0.78	367	90.5673	94.7247	0
M	42	Prostate cancer	0.72	0.98	368	115.058	94.7053	0
M	52	Prostate cancer	0.94	1.05	368	92.8427	81.216	0
M	78	Prostate cancer	0.93	0.9	369	78.3509	81.5193	0
M	66	Prostate cancer	0.72	0.62	370	97.2074	103.369	0
M	71	Prostate cancer	0.69	0.89	370	95.5086	86.0221	0
M	77	Prostate cancer	1.39	0.97	370	48.5384	74.9866	0
M	69	Prostate cancer	0.46	0.61	371	101.824	92.795	0
M	57	Prostate cancer	0.83	0.9	373	78.5286	71.2056	0
M	61	Prostate cancer	0.8	0.84	373	96.4155	94.5014	0
M	70	Prostate cancer	1.01	1.04	374	75.0103	72.4023	0
M	41	Prostate cancer	0.8	0.75	375	91.8691	99.3244	0
M	46	Prostate cancer	0.6	0.59	376	120.575	121.411	0
M	64	Prostate cancer	1.39	1.04	377	56	54.1863	1
M	47	Prostate cancer	0.57	0.66	377	122.282	115.132	0
M	61	Prostate cancer	0.84	0.94	377	94.5014	87.1547	0
M	65	Prostate cancer	1.17	1.03	382	65.0373	75.8716	0
M	52	Prostate cancer	2.42	1.31	386	55	54.3894	1
M	76	Prostate cancer	0.72	0.67	386	90.6133	93.3338	0
M	70	Prostate cancer	0.96	0.75	386	79.759	92.9416	0
M	70	Prostate cancer	1.01	1.01	387	75.0103	75.0103	0
F	79	Liver and gallbladder cancer	0.92	0.84	199	59.4097	66.3167	0
M	65	Liver and gallbladder cancer	1.61	1.39	317	44.2127	52.8074	0
M	75	Liver and gallbladder cancer	4.32	3.89	139	12.4966	14.1854	0
F	59	Liver and gallbladder cancer	1.91	2.99	253	28.2698	16.4439	0
M	44	Liver and gallbladder cancer	1.31	1.21	311	65.7483	72.3732	0
M	72	Liver and gallbladder cancer	0.68	0.69	337	95.4108	94.84	0
F	70	Liver and gallbladder cancer	0.51	0.54	276	97.7364	95.9157	0
M	62	Liver and gallbladder cancer	0.85	1.32	359	93.3845	57.4087	0
F	64	Liver and gallbladder cancer	0.47	0.61	137	104.72	96.1121	0
F	67	Liver and gallbladder cancer	0.63	0.85	249	93.1143	71.1243	0
M	74	Liver and gallbladder cancer	0.66	0.92	324	95.2411	81.6438	0
M	65	Liver and gallbladder cancer	0.63	0.66	292	103.415	101.457	0
M	45	Liver and gallbladder cancer	0.69	0.55	245	114.647	125.846	0
F	53	Liver and gallbladder cancer	0.54	0.84	182	108.082	79.6054	0
M	62	Liver and gallbladder cancer	1.05	0.76	137	75.7066	97.7804	0
M	74	Liver and gallbladder cancer	0.68	0.9	178	94.0797	83.8424	0
M	41	Liver and gallbladder cancer	1.14	0.88	147	79.4364	106.696	0
M	70	Liver and gallbladder cancer	0.67	1	151	97.3517	75.9182	0
M	69	Liver and gallbladder cancer	0.99	0.93	225	77.388	83.4643	0
F	46	Liver and gallbladder cancer	0.22	0.35	351	152.549	130.938	0
M	58	Liver and gallbladder cancer	0.63	0.68	245	108.628	105.271	0
M	40	Liver and gallbladder cancer	1	0.62	366	93.7278	124.082	0
F	65	Liver and gallbladder cancer	0.67	0.61	172	92.5385	95.4393	0
F	76	Liver and gallbladder cancer	0.75	0.81	269	77.6747	70.7735	0
M	71	Liver and gallbladder cancer	0.59	0.82	93	101.857	88.9676	0
M	69	Liver and gallbladder cancer	0.7	0.79	347	96.2888	91.6191	0
F	76	Liver and gallbladder cancer	0.62	0.81	207	87.871	70.7735	0
F	69	Liver and gallbladder cancer	1.15	2.9	90	29	22.0121	1
F	78	Liver and gallbladder cancer	0.52	0.73	132	91.807	79.1353	0
M	69	Liver and gallbladder cancer	0.6	0.63	138	102.587	100.55	0
F	55	Liver and gallbladder cancer	1.84	1.94	147	28.7035	26.0425	1
F	42	Liver and gallbladder cancer	0.96	0.97	154	73.1793	72.2682	0
F	63	Liver and gallbladder cancer	0.56	0.47	158	99.5517	105.459	0
M	41	Liver and gallbladder cancer	0.86	0.8	174	107.709	110.959	0
M	74	Liver and gallbladder cancer	0.76	0.92	181	89.8758	81.6438	0
M	59	Liver and gallbladder cancer	0.59	0.66	183	110.815	105.824	0
F	64	Liver and gallbladder cancer	0.48	0.54	184	103.998	100.045	0
F	75	Liver and gallbladder cancer	1.14	1.03	185	58	56.3852	1
M	77	Liver and gallbladder cancer	0.74	0.94	186	88.9715	77.8895	0
F	75	Liver and gallbladder cancer	0.55	0.52	189	92.0479	93.7623	0
F	40	Liver and gallbladder cancer	0.73	0.69	199	103.347	109.242	0
F	59	Liver and gallbladder cancer	0.79	0.81	202	82.1979	79.7505	0
M	56	Liver and gallbladder cancer	0.75	0.71	203	102.546	104.883	0
F	61	Liver and gallbladder cancer	2.18	1.14	210	45.8106	58.7269	1
F	58	Liver and gallbladder cancer	0.75	0.74	223	88.1441	89.5862	0
M	61	Liver and gallbladder cancer	1.01	0.81	223	79.9057	95.9245	0
M	54	Liver and gallbladder cancer	0.7	0.55	239	106.988	118.136	0
F	76	Liver and gallbladder cancer	0.76	0.79	270	76.4408	72.9454	0
M	54	Liver and gallbladder cancer	1.26	1.26	273	64.2406	64.2406	0
M	74	Liver and gallbladder cancer	0.98	0.58	280	75.6398	100.436	0
F	60	Liver and gallbladder cancer	1.05	1.29	315	59.0267	59.0267	1
M	50	Liver and gallbladder cancer	2.15	4	316	18.751	15.1325	1
M	71	Liver and gallbladder cancer	0.54	0.61	317	105.632	100.471	0
M	56	Liver and gallbladder cancer	0.99	1.19	324	84.7878	67.8766	0
F	73	Liver and gallbladder cancer	1.15	1.32	357	56	54.2715	1
F	67	Liver and gallbladder cancer	0.78	0.5	364	78.912	100.47	0
M	65	Liver and gallbladder cancer	0.69	0.6	367	99.6201	105.51	0
M	67	Liver and gallbladder cancer	0.76	0.96	376	94.4057	81.4577	0
F	51	Liver and gallbladder cancer	0.62	0.66	377	104.74	102.608	0
M	75	Liver and gallbladder cancer	0.66	0.61	377	94.5745	97.6868	0
F	57	Thyroid cancer	0.43	0.51	354	113.265	107.082	0
F	51	Thyroid cancer	0.56	0.64	320	108.307	103.652	0
M	44	Thyroid cancer	0.69	0.7	261	115.455	114.774	0
F	67	Thyroid cancer	0.73	0.65	186	85.4926	92.1618	0
F	68	Thyroid cancer	0.67	0.75	281	90.6087	82.1648	0
F	67	Thyroid cancer	1.03	0.97	247	56.3852	60.6288	0
M	59	Thyroid cancer	1.11	1.19	269	72.295	66.4611	0
M	51	Thyroid cancer	0.76	0.82	364	105.636	102.388	0
M	58	Thyroid cancer	0.58	0.47	360	112.383	122.528	0
F	66	Thyroid cancer	0.59	0.54	234	95.8164	98.649	0
M	42	Thyroid cancer	0.74	0.61	215	113.77	123.172	0
F	59	Thyroid cancer	0.73	0.74	365	90.4345	88.9591	0
M	70	Thyroid cancer	0.86	0.83	274	87.858	89.1495	0
F	50	Thyroid cancer	0.57	0.58	135	108.437	107.819	0
F	62	Thyroid cancer	0.6	0.58	155	98.0035	99.1027	0
M	76	Thyroid cancer	0.85	0.88	174	84.6378	83.4398	0
M	54	Thyroid cancer	1.07	1.25	229	78.2767	64.8625	0
F	58	Thyroid cancer	0.57	0.67	257	102.512	97.2025	0
F	76	Thyroid cancer	0.73	0.8	272	80.2549	71.8444	0
F	67	Thyroid cancer	0.74	0.7	342	84.0978	89.9419	0
M	56	ENT cancers	1.05	1.03	120	78.9657	80.8232	0
M	64	ENT cancers	1.04	0.91	316	75.5191	88.7502	0
M	70	ENT cancers	0.68	0.55	142	96.7607	105.577	0
M	57	ENT cancers	0.85	0.76	297	96.7228	101.276	0
F	69	ENT cancers	0.66	0.67	194	90.4207	89.9745	0
F	67	ENT cancers	1.18	0.89	335	47.8388	67.278	0
M	71	ENT cancers	0.62	0.73	306	99.8014	93.3219	0
M	63	ENT cancers	0.81	0.81	162	94.5863	94.5863	0
F	56	ENT cancers	1.17	1.9	213	52.2164	29.0557	0
F	52	ENT cancers	0.49	0.58	277	112.379	106.315	0
M	48	ENT cancers	0.5	0.38	184	128.145	143.445	0
F	42	ENT cancers	0.61	0.62	239	112.175	111.576	0
F	45	ENT cancers	0.56	0.75	96	112.97	96.5724	0
M	63	ENT cancers	0.64	0.87	256	104.202	91.8487	0
M	66	ENT cancers	0.78	0.78	203	94.0616	94.0616	0
M	50	ENT cancers	0.6	0.43	96	117.234	134.437	0
M	70	ENT cancers	0.56	0.55	188	104.798	105.577	0
M	71	ENT cancers	0.61	0.64	219	100.471	98.5075	0
M	61	ENT cancers	0.72	0.76	306	100.682	98.4697	0
M	68	ENT cancers	0.73	0.74	306	95.3095	94.778	0
M	73	ENT cancers	0.83	0.69	91	87.2905	94.1762	0
M	42	ENT cancers	0.59	0.65	288	124.871	119.998	0
F	45	ENT cancers	0.69	0.69	139	105.471	105.471	0
M	57	ENT cancers	0.78	0.8	163	100.2	99.1631	0
M	56	ENT cancers	0.92	1.17	360	92.6481	69.2819	0
M	62	ENT cancers	0.73	0.89	284	99.4124	91.6362	0
M	69	ENT cancers	0.69	0.51	305	96.8599	109.673	0
M	62	ENT cancers	0.79	1.09	170	96.2369	72.3608	0
M	65	ENT cancers	0.52	1.2	250	111.902	63.0768	0
M	72	ENT cancers	1.13	0.87	356	64.5762	86.2216	0
M	70	ENT cancers	0.64	0.73	142	99.202	93.9798	0
M	56	ENT cancers	0.84	0.99	343	97.8795	84.7878	0
M	68	ENT cancers	0.76	0.95	100	93.7448	81.918	0
M	63	ENT cancers	0.86	1.05	138	92.2862	75.1767	0
M	49	ENT cancers	0.86	1.21	330	101.823	69.8753	0
M	79	ENT cancers	0.55	0.77	366	99.1093	86.3089	0
M	73	ENT cancers	0.78	0.6	273	89.5482	99.7442	0
M	74	ENT cancers	0.83	0.72	325	86.6794	91.8953	0
M	48	ENT cancers	0.92	1.2	313	98.0038	71.0775	0
M	58	ENT cancers	0.98	0.91	224	84.6374	92.5707	0
M	51	ENT cancers	1.03	0.97	340	83.7124	90.0125	0
F	70	ENT cancers	0.81	0.75	131	73.8202	81.0185	0
M	73	ENT cancers	0.86	0.84	201	86.0259	86.8619	0
F	64	ENT cancers	0.65	0.69	306	94.1246	92.2933	0
F	75	ENT cancers	0.52	0.62	316	93.7623	88.4905	0
M	64	ENT cancers	0.67	0.75	124	101.543	96.9426	0
M	78	ENT cancers	0.67	0.65	213	92.0317	93.1852	0
M	78	ENT cancers	0.87	0.84	209	82.6631	83.864	0
M	79	ENT cancers	0.67	0.64	148	91.3875	93.1244	0
M	57	ENT cancers	0.49	0.38	103	121.297	134.657	0
M	36	ENT cancers	0.64	0.58	217	125.964	131.165	0
F	69	ENT cancers	0.64	0.59	214	91.3408	93.8183	0
M	62	ENT cancers	0.46	0.55	294	120.191	111.68	0
M	69	ENT cancers	0.75	0.8	254	93.5967	91.1467	0
M	72	ENT cancers	1.08	1.05	358	68.2079	70.571	0
M	78	ENT cancers	0.57	0.62	268	98.3535	95.0126	0
M	58	ENT cancers	0.76	0.73	292	100.567	102.245	0
F	69	ENT cancers	0.51	0.88	231	98.4254	67.2519	0
M	51	ENT cancers	0.56	0.56	321	119.762	119.762	0
M	64	ENT cancers	1.63	2.22	92	49.7795	26.7946	1
M	45	ENT cancers	0.76	0.74	97	110.183	111.397	0
M	65	ENT cancers	0.59	0.88	97	106.241	90.1429	0
M	74	ENT cancers	1.05	1.03	98	69.5865	71.2234	0
M	45	ENT cancers	0.74	0.64	102	111.397	118.247	0
M	66	ENT cancers	0.68	0.83	104	99.5181	91.69	0
M	71	ENT cancers	0.86	0.55	105	87.243	104.838	0
M	58	ENT cancers	0.93	0.95	106	90.1693	87.8794	0
M	69	ENT cancers	0.93	1.13	113	83.4643	65.9515	0
F	68	ENT cancers	0.85	0.96	114	70.6265	60.9634	0
M	71	ENT cancers	1.08	0.8	123	68.6888	89.8751	0
M	60	ENT cancers	0.73	0.57	125	100.819	111.61	0
M	59	ENT cancers	0.84	0.76	125	95.8384	99.8629	0
M	41	ENT cancers	0.67	0.79	129	119.348	111.534	0
M	61	ENT cancers	0.37	0.52	141	132.369	115.091	0
M	55	ENT cancers	1.43	1.03	144	50.4815	54.0581	1
F	68	ENT cancers	1	2.06	147	20.7167	25.8004	1
M	63	ENT cancers	0.79	0.83	156	95.5632	93.6428	0
M	64	ENT cancers	0.55	0.62	160	110.122	104.831	0
F	64	ENT cancers	0.44	0.45	161	107.018	106.229	0
M	56	ENT cancers	0.73	1.22	163	103.692	65.8639	0
M	65	ENT cancers	0.86	0.77	170	90.9987	95.2283	0
M	63	ENT cancers	0.7	0.59	177	100.434	107.745	0
M	54	ENT cancers	0.88	0.77	183	97.3845	102.878	0
M	71	ENT cancers	1.23	0.99	187	47.3257	57.9176	1
M	63	ENT cancers	0.91	0.95	188	89.3758	84.8463	0
M	63	ENT cancers	1.39	0.99	195	53.5545	80.7194	0
M	59	ENT cancers	0.81	0.72	200	97.2817	102.107	0
F	63	ENT cancers	0.67	0.73	201	93.8477	87.9288	0
M	62	ENT cancers	1.04	0.87	202	76.5876	92.4962	0
M	83	ENT cancers	0.95	0.98	206	73.7256	71.0058	0
M	57	ENT cancers	1.43	1.91	214	27.4455	34.7197	1
F	61	ENT cancers	0.77	0.81	217	83.6032	78.6379	0
M	65	ENT cancers	0.84	0.89	222	91.883	89.7252	0
M	70	ENT cancers	0.86	0.84	226	87.858	88.7118	0
M	67	ENT cancers	0.55	0.59	242	107.826	104.759	0
M	52	ENT cancers	1.03	0.86	252	83.1264	99.6999	0
M	56	ENT cancers	1.32	1.78	254	46.6819	42.9044	1
M	51	ENT cancers	0.65	0.75	256	112.646	106.212	0
F	59	ENT cancers	1.17	0.99	263	51.1275	62.5704	0
M	71	ENT cancers	0.69	1.09	267	95.5086	67.9276	0
M	90	ENT cancers	0.59	0.41	278	89.1302	103.512	0
M	66	ENT cancers	2.39	1.06	280	55	53.7019	1
M	76	ENT cancers	1.33	1.31	280	59	57.939	1
M	45	ENT cancers	0.62	0.66	282	119.8	116.761	0
M	71	ENT cancers	1.02	0.82	288	73.6033	88.9676	0
M	52	ENT cancers	1.19	1.14	296	69.8109	73.5294	0
F	66	ENT cancers	0.61	0.6	297	94.7713	95.288	0
F	62	ENT cancers	0.54	0.57	299	101.46	99.6713	0
F	76	ENT cancers	0.36	0.66	301	105.08	86.0821	0
F	70	ENT cancers	0.78	0.72	301	77.2665	85.1174	0
F	60	ENT cancers	0.76	0.84	307	85.5337	75.7857	0
M	68	ENT cancers	0.74	1.15	326	94.778	65.0225	0
F	64	ENT cancers	0.59	0.67	341	97.172	93.1908	0
M	45	ENT cancers	0.84	0.85	346	105.743	105.23	0
F	71	ENT cancers	0.69	0.72	350	87.8648	84.5216	0
M	61	ENT cancers	1.7	1.62	355	55.5636	45.772	1
M	61	ENT cancers	0.92	0.48	357	89.4505	118.94	0
M	43	ENT cancers	1.09	1.15	361	82.6927	77.5055	0
M	61	ENT cancers	1.77	1.58	369	58	46.8465	1
F	88	ENT cancers	1.41	1.63	378	33.5034	31.0346	1
F	64	ENT cancers	0.74	0.77	378	85.8888	81.8598	0
M	68	ENT cancers	0.8	0.76	378	91.7892	93.7448	0
F	69	ENT cancers	0.65	0.8	385	90.876	75.4655	0
M	73	ENT cancers	3.85	1.11	388	57	54.106	1
F	58	ENT cancers	0.74	0.65	389	89.5862	98.1765	0
F	61	ENT cancers	0.74	0.62	389	87.7181	97.6353	0
M	59	ENT cancers	1.3	1.74	390	37	29.7037	1
F	62	ENT cancers	0.69	0.76	390	93.5991	84.3404	0
M	66	ENT cancers	1.46	1.11	391	49.3839	49.3839	1
F	51	Other hematological cancer	0.66	0.57	214	102.608	107.678	0
F	66	Other hematological cancer	0.68	0.65	263	91.4439	92.8115	0
F	43	Other hematological cancer	0.67	0.53	246	108.004	116.662	0
F	62	Other hematological cancer	0.51	0.55	172	103.386	100.85	0
F	70	Other hematological cancer	0.51	0.52	250	97.7364	97.114	0
M	52	Other hematological cancer	2.82	2.56	292	24.5985	27.6501	0
F	72	Other hematological cancer	1.55	1.03	117	33.214	54.4392	0
F	63	Other hematological cancer	0.63	0.57	253	95.7678	98.9736	0
F	63	Other hematological cancer	0.72	0.75	121	89.4074	85.102	0
F	50	Other hematological cancer	0.79	0.84	228	87.5623	81.3008	0
F	47	Other hematological cancer	0.49	0.55	250	116.396	112.056	0
F	67	Other hematological cancer	0.7	0.79	353	89.9419	77.706	0
F	59	Other hematological cancer	1.01	1.33	214	61.0755	43.788	0
F	40	Other hematological cancer	0.58	0.6	350	115.665	114.382	0
F	51	Other hematological cancer	0.54	0.56	328	109.611	108.307	0
F	58	Other hematological cancer	0.62	0.56	197	99.7147	103.11	0
F	67	Other hematological cancer	0.5	0.47	358	100.47	102.537	0
F	69	Other hematological cancer	0.58	0.61	140	94.3474	92.795	0
F	67	Other hematological cancer	0.58	0.7	241	95.6823	89.9419	0
F	69	Other hematological cancer	0.65	0.7	359	90.876	88.6871	0
F	65	Other hematological cancer	2.02	1.78	235	25.329	29.5141	0
M	78	Other hematological cancer	0.57	0.72	339	98.3535	89.3492	0
F	62	Other hematological cancer	0.52	0.53	168	102.728	102.086	0
F	51	Other hematological cancer	0.6	0.7	248	105.877	100.641	0
F	58	Other hematological cancer	0.63	0.7	91	99.1912	95.8118	0
F	66	Other hematological cancer	0.65	0.6	217	92.8115	95.288	0
F	75	Other hematological cancer	0.75	0.65	202	78.2223	87.1254	0
M	56	Other hematological cancer	0.74	0.73	227	103.114	103.692	0
M	51	Other hematological cancer	1.01	0.94	329	85.7206	93.4972	0
F	69	Other hematological cancer	0.6	0.54	294	93.301	96.5918	0
F	69	Other hematological cancer	0.63	0.58	136	91.8153	94.3474	0
F	63	Other hematological cancer	0.72	0.73	234	89.4074	87.9288	0
F	76	Other hematological cancer	0.74	0.74	127	78.9456	78.9456	0
M	62	Other hematological cancer	0.76	0.77	257	97.7804	97.2565	0
F	39	Other hematological cancer	0.49	0.47	135	123.125	124.825	0
F	52	Other hematological cancer	0.7	0.76	157	99.9363	90.4781	0
F	62	Other hematological cancer	0.5	0.56	239	104.062	100.253	0
M	63	Other hematological cancer	0.8	0.62	130	95.0704	105.57	0
M	62	Other hematological cancer	0.94	0.95	319	86.5446	85.4445	0
M	46	Other hematological cancer	1.49	1.07	109	55.4858	82.8016	0
M	41	Other hematological cancer	0.81	0.91	351	110.394	104.313	0
F	69	Other hematological cancer	0.54	0.49	279	96.5918	99.7294	0
M	55	Other hematological cancer	0.4	0.3	127	133.713	150.496	0
M	68	Other hematological cancer	1.04	1.06	345	73.4267	71.755	0
F	45	Other hematological cancer	0.62	0.74	224	109.249	98.1524	0
F	75	Other hematological cancer	0.79	0.62	343	73.4596	88.4905	0
F	71	Other hematological cancer	0.81	0.77	214	73.3034	77.9319	0
F	72	Other hematological cancer	0.78	0.5	314	76.1885	97.0029	0
F	69	Other hematological cancer	0.94	0.86	128	62.0973	69.1474	0
F	58	Other hematological cancer	0.99	0.98	356	63.0115	63.7896	0
M	64	Other hematological cancer	0.77	0.47	143	95.8996	117.471	0
F	67	Other hematological cancer	0.67	0.91	171	91.2475	65.4945	0
M	55	Other hematological cancer	0.55	0.64	325	117.309	110.225	0
F	75	Other hematological cancer	0.59	0.65	184	89.9463	87.1254	0
F	61	Other hematological cancer	0.57	0.64	165	100.374	96.6208	0
F	72	Other hematological cancer	0.63	0.72	231	89.9006	83.9299	0
F	56	Other hematological cancer	0.37	0.57	206	119.845	103.962	0
F	57	Other hematological cancer	0.5	0.44	102	107.782	112.412	0
F	61	Other hematological cancer	0.51	0.6	220	104.115	98.6943	0
F	64	Other hematological cancer	0.91	0.75	244	66.8893	84.5063	0
F	73	Other hematological cancer	0.47	0.53	324	98.3048	94.4948	0
F	51	Other hematological cancer	1.43	0.93	290	42.4323	71.3842	0
M	26	Other hematological cancer	0.8	0.91	145	123.289	115.904	0
M	76	Other hematological cancer	1.09	1.04	292	65.5832	69.4141	0
M	68	Other hematological cancer	0.81	0.84	233	91.3218	89.9669	0
M	65	Other hematological cancer	1.08	1.02	328	71.6457	76.7718	0
F	61	Other hematological cancer	0.59	0.53	256	99.2416	102.806	0
F	64	Other hematological cancer	0.63	0.83	319	95.0974	74.7606	0
F	65	Other hematological cancer	1.05	0.93	273	55.8688	64.6981	0
F	76	Other hematological cancer	0.36	0.36	295	105.08	105.08	0
F	48	Other hematological cancer	0.58	0.57	318	109.344	109.972	0
F	68	Other hematological cancer	0.5	0.55	335	99.7671	96.6873	0
F	62	Other hematological cancer	0.67	0.67	207	94.5093	94.5093	0
M	73	Other hematological cancer	1.03	1.13	322	71.7254	64.1241	0
F	80	Other hematological cancer	0.54	0.53	173	89.4092	89.9607	0
F	70	Other hematological cancer	1.2	0.85	191	45.899	69.6412	0
F	72	Other hematological cancer	0.63	0.79	288	89.9006	75.0241	0
F	64	Other hematological cancer	0.97	0.97	340	61.92	61.92	0
F	75	Other hematological cancer	0.54	0.55	291	92.6053	92.0479	0
F	67	Other hematological cancer	0.55	0.55	308	97.3689	97.3689	0
M	43	Other hematological cancer	0.65	0.61	116	119.158	122.309	0
F	63	Other hematological cancer	0.55	0.64	298	100.144	95.2729	0
M	67	Other hematological cancer	1.2	1.22	115	62.1968	60.9662	0
F	69	Other hematological cancer	1.19	5.59	90	10.6671	6.9456	1
M	72	Other hematological cancer	0.54	0.66	90	104.893	96.5887	0
M	63	Other hematological cancer	1.29	4.39	91	15	10.7809	1
F	41	Other hematological cancer	2.66	1.07	91	58	58.5827	1
F	65	Other hematological cancer	0.4	0.63	91	109.654	94.4317	0
F	72	Other hematological cancer	0.36	0.3	92	108.074	114.755	0
M	50	Other hematological cancer	0.89	0.89	92	99.6956	99.6956	0
M	59	Other hematological cancer	1.31	1.13	93	43.1604	49.7064	1
F	40	Other hematological cancer	0.82	0.95	95	89.7956	75.1602	0
F	42	Other hematological cancer	0.39	0.5	97	129.959	119.759	0
F	52	Other hematological cancer	0.65	0.63	98	102.403	103.461	0
M	66	Other hematological cancer	1.11	0.92	98	68.8261	86.3633	0
M	71	Other hematological cancer	1.62	1.49	101	43	34.1112	1
F	69	Other hematological cancer	0.54	0.56	103	96.5918	95.443	0
F	65	Other hematological cancer	0.48	0.61	110	103.27	95.4393	0
M	64	Other hematological cancer	1.42	0.77	112	51.8243	95.8996	0
F	62	Other hematological cancer	0.55	0.45	114	100.85	107.732	0
M	66	Other hematological cancer	0.86	0.77	117	90.3617	94.5617	0
F	73	Other hematological cancer	1.53	3.03	118	45.2595	19.1879	1
F	57	Other hematological cancer	0.67	0.77	119	97.8877	85.9856	0
F	60	Other hematological cancer	1.84	3.09	123	58	15.4732	1
M	84	Other hematological cancer	2.53	1.49	124	52	46.2234	1
F	65	Other hematological cancer	0.88	0.85	125	69.1684	72.1306	0
F	58	Other hematological cancer	0.46	0.39	126	110.004	116.144	0
F	41	Other hematological cancer	0.66	0.67	134	110.075	109.532	0
F	72	Other hematological cancer	1.15	1.06	135	48.5434	59.2516	1
F	71	Other hematological cancer	0.95	0.64	136	60.4526	90.0665	0
F	55	Other hematological cancer	0.73	0.62	141	93.0117	101.838	0
F	64	Other hematological cancer	0.78	0.68	143	80.5927	92.7377	0
F	48	Other hematological cancer	0.67	0.6	169	104.276	108.131	0
M	76	Other hematological cancer	0.65	0.67	169	94.5036	93.3338	0
F	59	Other hematological cancer	0.5	0.51	175	106.278	105.588	0
M	52	Other hematological cancer	0.6	0.68	175	115.599	109.803	0
M	51	Other hematological cancer	0.78	0.8	176	104.514	103.432	0
F	66	Other hematological cancer	0.74	0.52	177	84.6906	99.8815	0
F	87	Other hematological cancer	0.77	0.57	180	69.6472	83.6183	0
F	73	Other hematological cancer	0.96	0.94	180	58.8593	60.3767	0
F	59	Other hematological cancer	1.1	1.1	184	52.2861	51.712	1
F	62	Other hematological cancer	0.69	0.68	184	93.5991	94.0498	0
F	65	Other hematological cancer	0.74	0.93	189	85.2876	64.6981	0
M	53	Other hematological cancer	1.16	1.29	189	71.4955	62.879	0
F	52	Other hematological cancer	0.9	1.04	195	73.751	61.9232	0
F	60	Other hematological cancer	6.35	4.14	206	9.14281	12.1562	1
M	53	Other hematological cancer	1.1	1.1	208	76.2368	76.2368	0
F	60	Other hematological cancer	0.72	0.78	212	91.3116	82.8893	0
F	71	Other hematological cancer	0.76	0.66	214	79.1734	89.1593	0
M	62	Other hematological cancer	0.6	0.6	216	107.757	107.757	0
M	51	Other hematological cancer	0.83	0.86	217	101.879	100.403	0
F	64	Other hematological cancer	0.74	0.65	221	85.8888	94.1246	0
F	46	Other hematological cancer	0.98	0.7	240	69.3999	104.238	0
M	82	Other hematological cancer	1.35	1.13	241	56	54.8432	1
F	51	Other hematological cancer	0.82	0.81	251	83.1183	84.3605	0
F	66	Other hematological cancer	1.13	1.29	257	57	41.4695	1
M	48	Other hematological cancer	0.71	0.74	269	110.945	109.074	0
F	69	Other hematological cancer	0.77	0.65	279	79.0345	90.876	0
F	53	Other hematological cancer	1.37	1.02	282	55	52.8117	1
F	46	Other hematological cancer	0.99	1.07	282	68.5533	62.406	0
F	73	Other hematological cancer	0.81	0.85	287	72.2808	68.1889	0
M	30	Other hematological cancer	1.18	1.15	287	82.3134	84.9165	0
F	86	Other hematological cancer	0.6	0.69	295	82.7987	79.0777	0
M	69	Other hematological cancer	0.8	0.79	302	91.1467	91.6191	0
M	57	Other hematological cancer	1.02	1.02	309	81.2097	81.2097	0
F	63	Other hematological cancer	0.56	0.71	316	99.5517	90.9321	0
F	66	Other hematological cancer	1.09	1.26	322	59	59.4636	1
F	67	Other hematological cancer	0.75	0.63	342	82.744	93.1143	0
M	51	Other hematological cancer	0.75	0.72	343	106.212	108.009	0
M	62	Other hematological cancer	0.72	0.75	344	99.9776	98.3141	0
M	57	Other hematological cancer	0.82	0.86	346	98.1618	96.2589	0
M	67	Other hematological cancer	0.74	0.64	356	95.4461	101.315	0
F	66	Other hematological cancer	0.56	0.58	362	97.4757	96.3568	0
F	49	Other hematological cancer	0.78	0.86	363	89.5482	79.5776	0
M	74	Other hematological cancer	1.01	0.92	363	72.932	81.6438	0
F	62	Other hematological cancer	0.93	0.86	364	66.076	72.6325	0
M	61	Other hematological cancer	0.86	0.93	364	93.5919	88.289	0
M	75	Other hematological cancer	0.59	0.6	365	99.0344	98.3527	0
M	69	Other hematological cancer	0.76	1.13	367	93.0886	65.9515	0
M	69	Other hematological cancer	0.73	0.87	371	94.6423	88.0579	0
M	74	Other hematological cancer	0.66	0.75	373	95.2411	90.3664	0
M	73	Other hematological cancer	1.21	1.32	385	50	40.0504	1
F	63	Other hematological cancer	0.54	0.7	389	100.75	92.505	0
F	61	Uterine cancer	0.64	1.24	103	96.6208	46.9941	0
F	47	Uterine cancer	4.88	6.05	181	9.89467	7.6306	0
F	41	Uterine cancer	1.92	1.09	226	31.8782	63.2057	0
F	73	Uterine cancer	1.23	2.11	241	43.62	22.7156	0
F	70	Uterine cancer	0.45	0.51	317	101.845	97.7364	0
F	75	Uterine cancer	0.64	0.55	224	87.571	92.0479	0
F	73	Uterine cancer	0.58	0.58	188	91.7333	91.7333	0
F	68	Uterine cancer	0.67	0.86	210	90.6087	69.6348	0
F	53	Uterine cancer	0.62	0.59	261	103.279	104.978	0
F	59	Uterine cancer	0.7	0.72	94	95.1411	91.9553	0
M	75	Uterine cancer	1.96	1.38	307	32.4903	49.6567	0
F	74	Uterine cancer	0.61	0.61	322	89.5923	89.5923	0
F	58	Uterine cancer	0.67	0.62	336	97.2025	99.7147	0
F	71	Uterine cancer	0.66	1.12	152	89.1593	49.5425	0
F	45	Uterine cancer	0.58	0.53	175	111.673	115.035	0
M	30	Uterine cancer	0.4	0.4	210	159.384	159.384	0
F	65	Uterine cancer	0.66	0.6	268	92.9974	95.9598	0
F	58	Uterine cancer	0.83	0.96	196	77.9789	65.3998	0
F	82	Uterine cancer	0.73	0.69	131	76.9426	81.3311	0
F	64	Uterine cancer	0.51	0.49	107	101.944	103.294	0
F	74	Uterine cancer	0.88	9.67	199	64.9308	3.58055	0
F	71	Uterine cancer	0.41	0.59	188	104.277	92.5094	0
F	72	Uterine cancer	0.84	0.94	236	69.6592	60.8023	0
F	51	Uterine cancer	0.62	0.74	222	104.74	94.1015	0
F	67	Uterine cancer	0.72	0.67	338	86.9302	91.2475	0
F	73	Uterine cancer	0.86	0.69	314	67.2315	86.639	0
F	80	Uterine cancer	0.64	0.69	105	84.5486	82.4818	0
F	59	Uterine cancer	0.66	0.62	146	97.0008	99.0167	0
F	62	Uterine cancer	0.74	0.69	228	87.104	93.5991	0
F	51	Uterine cancer	0.58	0.61	274	107.064	105.302	0
F	56	Uterine cancer	0.72	0.76	331	93.9137	87.9712	0
F	59	Uterine cancer	0.7	0.49	273	95.1411	106.987	0
F	53	Uterine cancer	0.7	0.69	161	99.2368	99.7077	0
F	55	Uterine cancer	0.61	0.67	267	102.385	99.2727	0
F	66	Uterine cancer	0.57	0.57	151	96.9097	96.9097	0
F	64	Uterine cancer	0.65	0.61	103	94.1246	96.1121	0
F	72	Uterine cancer	0.56	0.58	302	93.4527	92.38	0
F	73	Uterine cancer	0.75	0.81	212	79.329	72.2808	0
F	66	Uterine cancer	0.87	0.93	232	69.6398	64.2452	0
F	51	Uterine cancer	0.7	1.11	256	100.641	57.6371	0
F	70	Uterine cancer	0.53	0.41	216	96.5073	105.013	0
F	70	Uterine cancer	0.52	0.5	170	97.114	98.3753	0
F	55	Uterine cancer	1.06	0.72	217	59.2516	94.5757	0
F	54	Uterine cancer	0.59	0.74	140	104.243	92.1392	0
F	70	Uterine cancer	0.71	0.66	309	86.5689	89.7878	0
F	67	Uterine cancer	0.73	0.57	176	85.4926	96.2313	0
F	69	Uterine cancer	0.69	0.57	339	89.108	94.8888	0
F	72	Uterine cancer	0.62	0.64	266	90.3751	89.436	0
F	68	Uterine cancer	0.56	0.43	244	96.1158	104.843	0
F	51	Uterine cancer	0.66	0.69	143	102.608	101.118	0
F	71	Uterine cancer	0.54	0.53	144	95.2443	95.8318	0
F	68	Uterine cancer	0.75	0.85	362	82.1648	70.6265	0
F	74	Uterine cancer	0.81	0.83	297	71.7748	69.6891	0
F	52	Uterine cancer	0.47	0.62	302	113.931	104.007	0
F	47	Uterine cancer	0.75	0.74	95	95.2251	96.7831	0
F	66	Uterine cancer	0.79	0.8	219	78.2538	77.0727	0
F	66	Uterine cancer	0.71	0.97	119	89.0359	61.0561	0
M	71	Uterine cancer	0.58	0.56	136	102.575	104.065	0
F	47	Uterine cancer	0.41	0.55	257	123.427	112.056	0
F	51	Uterine cancer	0.68	0.6	179	101.605	105.877	0
F	54	Uterine cancer	0.53	0.58	195	107.987	104.831	0
F	70	Uterine cancer	0.62	0.62	130	91.6538	91.6538	0
F	68	Uterine cancer	0.74	0.67	269	83.5091	90.6087	0
F	69	Uterine cancer	0.57	0.66	156	94.8888	90.4207	0
F	69	Uterine cancer	0.7	0.7	135	88.6871	88.6871	0
F	59	Uterine cancer	0.7	0.77	108	95.1411	84.786	0
F	74	Uterine cancer	0.64	0.71	265	88.1883	84.1703	0
F	60	Uterine cancer	0.83	0.79	337	76.891	81.6225	0
F	71	Uterine cancer	0.93	0.77	231	62.0279	77.9319	0
F	70	Uterine cancer	0.76	0.79	140	79.7315	76.0856	0
F	44	Uterine cancer	0.63	0.6	332	109.442	111.213	0
M	71	Uterine cancer	0.84	0.74	188	88.0908	92.8015	0
F	46	Uterine cancer	0.52	0.64	207	114.948	107.357	0
F	67	Uterine cancer	0.6	0.45	107	94.621	104.014	0
F	61	Uterine cancer	0.66	0.59	137	95.6476	99.2416	0
F	39	Uterine cancer	0.64	0.56	187	112.768	117.833	0
F	63	Uterine cancer	0.59	0.57	164	97.857	98.9736	0
F	71	Uterine cancer	0.79	0.74	229	75.553	81.7677	0
M	48	Uterine cancer	0.62	0.74	326	117.302	109.074	0
F	51	Uterine cancer	0.45	0.54	266	116.387	109.611	0
F	63	Uterine cancer	0.56	0.49	94	99.5517	104.023	0
F	48	Uterine cancer	0.74	0.79	292	96.1056	88.8012	0
F	71	Uterine cancer	0.72	0.71	350	84.5216	85.963	0
F	43	Uterine cancer	0.73	0.84	256	101.192	85.3985	0
F	58	Uterine cancer	0.67	0.79	137	97.2025	82.7773	0
F	66	Uterine cancer	1	0.84	260	58.8486	72.6579	0
F	61	Uterine cancer	0.66	0.67	262	95.6476	95.1755	0
F	75	Uterine cancer	0.61	0.65	269	88.9651	87.1254	0
M	49	Uterine cancer	0.6	0.68	249	118.061	112.141	0
F	56	Uterine cancer	0.57	0.42	139	103.962	114.95	0
F	59	Uterine cancer	0.59	0.52	206	100.646	104.916	0
F	70	Uterine cancer	0.53	0.5	247	96.5073	98.3753	0
F	59	Uterine cancer	0.74	0.64	222	88.9591	97.9878	0
F	63	Uterine cancer	0.82	0.63	181	76.399	95.7678	0
F	49	Uterine cancer	0.78	0.75	321	89.5482	93.8967	0
F	41	Uterine cancer	0.67	0.66	326	109.532	110.075	0
F	51	Uterine cancer	0.58	0.67	357	107.064	102.102	0
F	60	Uterine cancer	0.64	0.83	185	97.3019	76.891	0
F	66	Uterine cancer	0.76	0.87	321	82.0036	69.6398	0
F	56	Uterine cancer	0.92	0.94	139	69.8272	68.035	0
F	69	Uterine cancer	0.65	0.76	116	90.876	80.2935	0
F	62	Uterine cancer	0.59	0.69	287	98.5469	93.5991	0
F	44	Uterine cancer	0.8	0.78	247	89.9533	92.7493	0
F	55	Uterine cancer	0.77	0.7	360	87.2022	97.8523	0
F	71	Uterine cancer	0.58	0.57	223	93.0312	93.565	0
F	63	Uterine cancer	0.68	0.94	227	93.3914	64.7705	0
F	66	Uterine cancer	0.69	0.78	281	91.0057	79.4683	0
F	61	Uterine cancer	0.82	0.8	236	77.4799	79.8278	0
F	63	Uterine cancer	0.85	0.69	219	73.1512	92.9439	0
F	54	Uterine cancer	0.61	1.04	271	103.106	61.0593	0
F	47	Uterine cancer	0.63	0.72	147	107.16	100.043	0
F	59	Uterine cancer	0.84	0.65	143	76.3199	97.4893	0
F	67	Uterine cancer	0.59	0.58	213	95.1457	95.6823	0
F	60	Uterine cancer	0.71	0.61	227	92.8687	98.851	0
F	75	Uterine cancer	0.76	0.67	131	76.9797	86.2611	0
M	51	Uterine cancer	0.85	0.91	302	100.887	97.2364	0
F	81	Uterine cancer	0.72	0.58	166	78.788	86.7204	0
F	63	Uterine cancer	0.79	0.89	242	79.9204	69.1952	0
M	70	Uterine cancer	0.86	0.9	100	87.858	86.2316	0
F	57	Uterine cancer	0.58	0.67	321	102.645	97.8877	0
M	54	Uterine cancer	0.72	0.82	104	105.757	100.252	0
F	59	Uterine cancer	1.06	0.93	100	57.6099	67.4832	0
F	30	Uterine cancer	0.53	0.61	359	127.818	122.04	0
F	43	Uterine cancer	0.6	0.6	167	111.997	111.997	0
F	55	Uterine cancer	0.89	0.8	167	73.1951	83.2643	0
M	63	Uterine cancer	1.19	1.15	340	64.6197	67.3468	0
F	58	Uterine cancer	0.62	0.59	212	99.7147	101.355	0
F	56	Uterine cancer	0.67	0.78	138	98.5778	85.2514	0
F	63	Uterine cancer	0.77	0.76	118	82.4369	83.75	0
F	46	Uterine cancer	0.64	0.63	244	107.357	107.915	0
F	71	Uterine cancer	0.47	0.6	312	99.6956	91.9993	0
F	71	Uterine cancer	0.7	0.69	186	87.4499	87.8648	0
F	61	Uterine cancer	0.84	0.96	146	75.2552	64.036	0
F	73	Uterine cancer	0.83	0.73	207	70.1804	81.9641	0
F	45	Uterine cancer	0.51	0.53	317	116.5	115.035	0
F	49	Uterine cancer	0.67	0.52	181	103.546	112.551	0
F	63	Uterine cancer	0.55	0.59	283	100.144	97.857	0
F	68	Uterine cancer	0.57	0.59	105	95.5577	94.4797	0
F	65	Uterine cancer	0.62	0.65	98	94.9301	93.4657	0
F	72	Uterine cancer	0.76	0.78	302	78.6191	76.1885	0
F	48	Uterine cancer	0.53	0.49	362	112.636	115.582	0
F	52	Uterine cancer	1.03	0.9	280	62.6508	73.751	0
F	63	Uterine cancer	0.76	0.81	353	83.75	77.5408	0
F	70	Uterine cancer	0.74	0.73	254	82.3441	83.7098	0
F	62	Uterine cancer	0.71	0.61	145	91.5731	97.4719	0
F	66	Uterine cancer	1	4.17	90	10.4673	10.6192	1
F	55	Uterine cancer	0.66	0.65	90	99.7651	100.267	0
F	68	Uterine cancer	0.72	0.6	90	86.3217	93.9587	0
F	73	Uterine cancer	1.19	1.44	92	51	47.1663	1
M	66	Uterine cancer	1.1	4.19	93	16	12.2583	1
F	51	Uterine cancer	3.01	1.43	95	30.1427	39.277	1
F	52	Uterine cancer	1.8	1.25	96	51.4318	57.9671	1
F	65	Uterine cancer	0.87	0.67	96	70.1307	92.5385	0
F	55	Uterine cancer	1.13	0.97	97	59	59.3644	1
F	52	Uterine cancer	1.07	1.17	97	59.8019	50.0614	1
M	51	Uterine cancer	1.2	0.83	97	69.5953	101.879	0
F	66	Uterine cancer	0.96	0.78	101	61.8259	79.4683	0
F	69	Uterine cancer	0.61	0.67	103	92.795	89.9745	0
F	45	Uterine cancer	2.49	1.91	105	20.0218	23.8838	1
M	42	Uterine cancer	1.48	1.37	105	32.6034	55.2723	1
F	69	Uterine cancer	0.67	0.67	105	89.9745	89.9745	0
F	75	Uterine cancer	0.49	0.62	105	95.6134	88.4905	0
F	60	Uterine cancer	0.59	0.67	106	99.9412	95.8465	0
F	74	Uterine cancer	1.21	0.74	107	44.1817	80.0625	0
F	67	Uterine cancer	0.91	0.53	108	65.4945	98.5627	0
F	63	Uterine cancer	6.2	1.76	110	56.8653	38.3284	1
F	64	Uterine cancer	0.67	0.7	111	93.1908	91.8575	0
F	65	Uterine cancer	1.63	0.82	112	32.8286	75.3332	0
F	63	Uterine cancer	0.51	0.62	114	102.662	96.2732	0
F	64	Uterine cancer	0.64	0.68	114	94.6059	92.7377	0
F	63	Uterine cancer	1.04	1.59	116	31.8659	34.5502	1
F	67	Uterine cancer	0.71	0.74	116	88.4126	84.0978	0
F	52	Uterine cancer	1.01	0.97	118	64.1538	67.3659	0
F	74	Uterine cancer	0.83	0.67	119	69.6891	86.8691	0
M	70	Uterine cancer	1.29	1.3	121	59	55.2826	1
F	56	Uterine cancer	0.77	0.8	121	86.5918	82.6815	0
F	64	Uterine cancer	0.74	0.76	122	85.8888	83.1638	0
F	63	Uterine cancer	2.01	1.94	124	37.0292	33.5963	1
F	63	Uterine cancer	1.51	0.95	125	57	55.5656	1
F	64	Uterine cancer	1.49	0.97	125	36.8515	61.92	0
F	59	Uterine cancer	0.65	0.46	127	97.4893	109.234	0
F	73	Uterine cancer	0.86	0.68	127	67.2315	87.0561	0
F	66	Uterine cancer	0.87	0.76	127	69.6398	82.0036	0
F	50	Uterine cancer	1.53	0.95	127	39.3783	70.0617	0
F	75	Uterine cancer	1.15	1.39	129	57	49.9216	1
F	48	Uterine cancer	0.83	0.92	132	83.6536	73.8636	0
F	56	Uterine cancer	0.58	0.51	137	103.369	107.837	0
F	42	Uterine cancer	0.57	0.64	139	114.706	110.417	0
F	63	Uterine cancer	0.74	0.8	139	86.4943	78.7142	0
F	73	Uterine cancer	0.73	0.78	140	81.9641	75.6552	0
F	63	Uterine cancer	0.88	0.86	142	70.147	72.124	0
F	72	Uterine cancer	1.36	1.56	143	57.6517	49.2742	1
F	55	Uterine cancer	0.65	0.78	143	100.267	85.8524	0
F	40	Uterine cancer	0.74	1	148	101.661	70.6409	0
M	61	Uterine cancer	0.71	0.54	148	101.263	113.319	0
M	87	Uterine cancer	1.08	0.49	148	61.3866	98.2487	0
F	43	Uterine cancer	0.46	0.41	150	122.228	126.944	0
F	56	Uterine cancer	0.69	0.73	150	97.6284	92.3606	0
F	68	Uterine cancer	0.72	0.76	152	86.3217	80.8595	0
F	55	Uterine cancer	0.7	0.73	153	97.8523	93.0117	0
F	68	Uterine cancer	0.73	0.67	156	84.8941	90.6087	0
F	56	Uterine cancer	1.22	1	158	56.0137	59.102	1
F	66	Uterine cancer	0.82	0.69	159	74.8058	91.0057	0
F	62	Uterine cancer	1.19	0.9	161	49.046	68.748	0
F	69	Uterine cancer	0.57	0.56	162	94.8888	95.443	0
F	47	Uterine cancer	0.54	0.74	164	112.735	96.7831	0
F	52	Uterine cancer	0.38	0.58	166	122.183	106.315	0
F	71	Uterine cancer	0.61	0.67	166	91.5004	88.7192	0
F	65	Uterine cancer	0.68	0.59	167	92.0885	96.4918	0
F	64	Uterine cancer	0.71	0.75	167	90.2956	84.5063	0
F	48	Uterine cancer	0.61	0.52	168	107.545	113.344	0
F	58	Uterine cancer	0.56	0.63	168	103.11	99.1912	0
F	58	Uterine cancer	0.67	0.66	168	97.2025	97.6846	0
F	63	Uterine cancer	1.07	1.27	169	49.8756	43.7711	1
F	75	Uterine cancer	0.6	0.77	175	89.4503	75.7726	0
F	68	Uterine cancer	2.08	1.65	178	57.3531	45.4012	1
F	52	Uterine cancer	1.08	1.74	179	34	28.8807	1
F	63	Uterine cancer	1.14	2.54	180	23	20.1697	1
F	67	Uterine cancer	0.75	0.51	181	82.744	99.818	0
F	67	Uterine cancer	0.8	0.73	181	76.5332	85.4926	0
F	49	Uterine cancer	0.63	0.52	182	105.665	112.551	0
F	48	Uterine cancer	0.68	0.63	182	103.769	106.41	0
M	70	Uterine cancer	2.32	1.12	183	47.6484	49.1957	1
F	64	Uterine cancer	0.6	0.61	183	96.6362	96.1121	0
F	48	Uterine cancer	0.78	0.76	183	90.1794	93.0564	0
F	56	Uterine cancer	0.58	0.53	184	103.369	106.481	0
F	64	Uterine cancer	0.69	0.64	184	92.2933	94.6059	0
F	73	Uterine cancer	0.81	0.73	184	72.2808	81.9641	0
[truncated: 2,343 more rows]
